# Supplementary material for: Crystal structure of diiso­propyl­aminium di­chloro­acetate
Source: Acta Crystallogr E Crystallogr Commun. 2015 Apr 30;71(Pt 5):o361. doi: 10.1107/S2056989015007586 (PMC4420103; doi:10.1107/S2056989015007586)
Supplement: Supplementary file 1 [file e-71-0o361-sup1.cif]

##############################################################################
#                                                                            #
# This CIF contains the data in a paper accepted for publication in          #
# Acta Crystallographica Section E. It conforms to the requirements of       #
# Notes for Authors for Acta Crystallographica Section E, and has been       #
# peer reviewed under the auspices of the IUCr Commission on Journals.       #
#                                                                            #
# Full details of the Crystallographic Information File format               #
# are given in the paper "The Crystallographic Information File (CIF):       #
# a New Standard Archive File for Crystallography" by S. R. Hall, F. H.      #
# Allen and I. D. Brown [Acta Cryst. (1991), A47, 655-685].                  #
#                                                                            #
# The current version of the core CIF dictionary is obtainable from          #
# ftp://ftp.iucr.org/pub/cif_core.dic.                                       #
#                                                                            #
# Software is freely available for graphical display of the structure(s)     #
# in this CIF. For information consult the CIF software page                 #
# http://www.iucr.org/resources/cif/software.                                #
#                                                                            #
# This file may be used for bona fide research purposes within the           #
# scientific community so long as proper attribution is given to the journal # 
# article from which it was obtained.                                        #
#                                                                            #
##############################################################################
data_I
_database_code_depnum_ccdc_archive 'CCDC 1060114'
_audit_creation_method
;
Olex2 1.2
(compiled 2015.01.26 svn.r3150 for OlexSys, GUI svn.r4998)
;
_journal_date_recd_electronic     2015-03-30
_journal_date_accepted     2015-04-17
_journal_name_full     'Acta Crystallographica, Section E'
_journal_year     2015
_journal_volume     71
_journal_issue      5
_journal_page_first     o361
_journal_page_last     o361
_journal_paper_category     HO
_journal_paper_doi     10.1107/S2056989015007586
_journal_coeditor_code     GK2629
_publ_contact_author_name     'Guangzhi Shan'
_publ_contact_author_address
;
Institute of Medicinal Biotechnology,
Chinese Academy of Medical Sciences and Peking Union Medical College,
Tiantan Xili 1#, Beijing, People's Republic of China
;
_publ_contact_author_email     'shanguangzhi@imb.pumc.edu.cn'
_publ_contact_author_fax     '(+86)-010-63021345'
_publ_contact_author_phone     '(+86)-010-63021345'
_publ_section_title
;
Crystal structure of diisopropylaminium dichloroacetate
;
loop_
    _publ_author_name
    _publ_author_footnote
    _publ_author_address
    'Sun, Wei' .
;
Institute of Medicinal Biotechnology,
Chinese Academy of Medical Sciences and Peking Union Medical College,
Tiantan Xili 1#, Beijing, People's Republic of China
;
    'Shan, Guangzhi' .
;
Institute of Medicinal Biotechnology,
Chinese Academy of Medical Sciences and Peking Union Medical College,
Tiantan Xili 1#, Beijing, People's Republic of China
;
_chemical_name_systematic
;
Bis(propan-2-yl)azanium 2,2-dichloroacetate
;
_chemical_name_common
;
Diisopropylaminium dichloroacetate
;
_chemical_formula_moiety     'C6 H16 N +, C2 H Cl2 O2 -'
_chemical_formula_sum     'C8 H17 Cl2 N O2'
_chemical_formula_iupac     'C6 H16 N +, C2 H Cl2 O2 -'
_chemical_formula_weight     230.13
_chemical_melting_point     ?
_space_group_crystal_system     monoclinic
_space_group_name_H-M_alt     'P 21/c'
_space_group_name_Hall     '-P 2ybc'
loop_
    _space_group_symop_id
    _space_group_symop_operation_xyz
    1 'x, y, z'
    2 '-x, y+1/2, -z+1/2'
    3 '-x, -y, -z'
    4 'x, -y-1/2, z-1/2'
_cell_length_a     10.0272(2)
_cell_length_b     9.04914(17)
_cell_length_c     13.6496(3)
_cell_angle_alpha     90.00
_cell_angle_beta     106.433(2)
_cell_angle_gamma     90.00
_cell_volume     1187.94(4)
_cell_formula_units_Z     4
_cell_measurement_reflns_used     5039
_cell_measurement_theta_min     4.6050
_cell_measurement_theta_max     66.8540
_cell_measurement_temperature     119.95(10)
_exptl_crystal_description     block
_exptl_crystal_colour     'colourless'
_exptl_crystal_size_max     0.36
_exptl_crystal_size_mid     0.28
_exptl_crystal_size_min     0.24
_exptl_crystal_density_diffrn     1.287
_exptl_crystal_density_meas     ?
_exptl_crystal_density_method     'not measured'
_exptl_crystal_F_000     488
_exptl_absorpt_coefficient_mu     4.711
_exptl_absorpt_correction_type     multi-scan
_exptl_absorpt_process_details
;
(<i>CrysAlis PRO</i>; Agilent, 2014)
;
_exptl_absorpt_correction_T_min     0.662
_exptl_absorpt_correction_T_max     1.000
_exptl_special_details
;
The crystal was placed in the cold stream of an Oxford Cryosystems open-flow
nitrogen cryostat  with a nominal stability of 0.1 K.
.
;
_diffrn_ambient_temperature     119.95(10)
_diffrn_radiation_type     CuK\a
_diffrn_radiation_wavelength     1.54184
_diffrn_radiation_monochromator     mirror
_diffrn_measurement_device_type     'Agilent Xcalibur Atlas Gemini ultra'
_diffrn_measurement_device     'four-circle diffractometer'
_diffrn_measurement_method     '\w scans'
_diffrn_detector_area_resol_mean     10.4674
_diffrn_reflns_number     11039
_diffrn_reflns_av_R_equivalents     0.0258
_diffrn_reflns_theta_min     4.60
_diffrn_reflns_theta_max     66.93
_diffrn_reflns_theta_full     66.93
_diffrn_measured_fraction_theta_max     0.997
_diffrn_measured_fraction_theta_full     0.997
_diffrn_reflns_limit_h_min     -11
_diffrn_reflns_limit_h_max     11
_diffrn_reflns_limit_k_min     -7
_diffrn_reflns_limit_k_max     10
_diffrn_reflns_limit_l_min     -16
_diffrn_reflns_limit_l_max     16
_diffrn_standards_number     ?
_diffrn_standards_interval_count     ?
_diffrn_standards_interval_time     ?
_diffrn_standards_decay_%     ?
loop_
    _refln_index_h
    _refln_index_k
    _refln_index_l
    _refln_F_squared_meas
    0 0 2 948157
    0 0 3 36.9192
    0 0 4 746386
    0 0 5 29.7442
    0 0 6 36890.4
    0 0 7 -118.451
    0 0 7 -64.9686
    0 0 -8 54706.3
    0 0 8 53619.7
    0 0 8 52724.8
    0 0 8 54446.4
    0 0 -8 55420.5
    0 0 9 182.257
    0 0 9 -151.941
    0 0 9 246.841
    0 0 -9 51.4183
    0 0 -9 -1.08696
    0 0 -10 1400.38
    0 0 -10 2176.06
    0 0 10 2198.58
    0 0 11 -653.534
    0 0 -11 234.793
    0 0 11 -411.849
    0 0 12 40006.9
    0 0 -12 39964.8
    0 0 13 263.678
    0 0 -13 -379.024
    0 0 13 -86.66
    0 0 14 47211
    0 0 -14 49178.2
    0 0 14 50582.7
    0 0 15 217.145
    0 0 -15 172.41
    0 1 0 23.2769
    0 -1 1 174300
    0 1 1 183729
    0 1 2 97274.3
    0 1 2 94889.3
    0 1 3 381740
    0 1 3 380148
    0 1 4 278.205
    0 -1 4 271.349
    0 1 4 238.056
    0 1 5 7609.11
    0 1 5 8508.05
    0 -1 6 3979.32
    0 1 6 3827.28
    0 1 6 3700.44
    0 1 7 145804
    0 1 7 143640
    0 -1 7 145205
    0 -1 -8 37211.5
    0 -1 8 33173.3
    0 1 -8 34689.7
    0 1 8 36070.6
    0 1 -8 36232.5
    0 -1 -8 35214.2
    0 1 8 33939.2
    0 -1 8 36090.1
    0 -1 9 51322
    0 1 -9 50964.9
    0 1 9 49145.7
    0 -1 -9 51560.7
    0 1 9 50349.2
    0 -1 9 49527.2
    0 -1 9 48144.5
    0 1 -9 48908.8
    0 -1 -9 49626.8
    0 1 -10 5553.11
    0 -1 10 6027.79
    0 -1 10 6484.61
    0 -1 -10 5612.1
    0 1 10 5845.39
    0 -1 -10 5849.72
    0 1 10 6982.61
    0 -1 10 5612.08
    0 1 -10 6121.94
    0 1 -11 22504.2
    0 1 11 22079.6
    0 -1 -11 20993.6
    0 -1 11 21624.7
    0 1 11 21210.7
    0 -1 -12 6698.21
    0 1 12 6333.42
    0 -1 12 7033.42
    0 1 12 7109.29
    0 1 -12 6317.9
    0 1 13 8475.98
    0 -1 -13 8157.13
    0 1 -13 9213.55
    0 -1 13 8305.14
    0 1 -14 -321.242
    0 1 14 -221.678
    0 -1 14 403.468
    0 1 14 605.318
    0 -1 -14 194.129
    0 -1 15 474.086
    0 1 -15 908.093
    0 1 15 561.275
    0 1 15 862.629
    0 2 -1 7090.11
    0 -2 1 7160.28
    0 2 2 430495
    0 -2 2 411649
    0 2 3 633559
    0 -2 3 625529
    0 -2 4 12040.9
    0 2 4 11836.2
    0 -2 5 184511
    0 2 5 182012
    0 -2 6 1318.15
    0 2 6 1195.12
    0 -2 7 152.297
    0 2 7 -130.472
    0 2 7 -5.50739
    0 2 -7 -328.866
    0 2 -7 330.582
    0 2 -7 257.559
    0 2 8 573.332
    0 -2 8 365.157
    0 2 -8 538.406
    0 2 -8 513.401
    0 2 8 412.514
    0 -2 8 286.44
    0 2 -8 401.374
    0 2 8 764.369
    0 2 -8 -23.289
    0 -2 9 34735.4
    0 2 9 36403.8
    0 2 9 35506.3
    0 2 -9 36345.7
    0 -2 9 35598.7
    0 -2 9 36400
    0 2 -9 36132.9
    0 2 9 35145.3
    0 2 -9 36227.7
    0 2 10 34920.9
    0 -2 10 35083
    0 -2 10 34884.7
    0 2 -10 38402.2
    0 2 -10 36709.7
    0 2 10 33614.5
    0 2 11 40708.6
    0 -2 11 39899.1
    0 2 -11 41486.6
    0 -2 12 31976.3
    0 2 12 30926.3
    0 2 -12 32521
    0 2 12 30666.4
    0 2 -13 2039.42
    0 2 13 2780.87
    0 -2 13 1988.18
    0 2 13 2403.11
    0 2 13 2465.04
    0 2 14 363.843
    0 2 14 -136.918
    0 2 -14 -477.746
    0 2 14 262.054
    0 -2 14 -46.6088
    0 2 15 1329.48
    0 2 -15 1417.79
    0 2 15 1728.97
    0 -2 15 1488.62
    0 3 0 243.004
    0 3 -1 399125
    0 3 1 407892
    0 3 2 36563.1
    0 -3 2 35961
    0 3 3 78091.5
    0 -3 3 75178.1
    0 -3 4 7300.61
    0 3 4 6464.55
    0 -3 5 178746
    0 3 5 169991
    0 -3 6 21338.9
    0 3 -6 21930.8
    0 3 -6 21392.1
    0 3 6 21648.5
    0 3 7 52955.2
    0 3 -7 53529
    0 3 -7 55258.6
    0 3 7 53491.7
    0 3 7 56741.6
    0 3 -7 56108.7
    0 -3 7 52651.7
    0 3 7 49889.5
    0 3 -7 54099.3
    0 -3 7 53530
    0 3 8 48964
    0 3 -8 48019.6
    0 3 8 50101.7
    0 3 -8 49955.5
    0 -3 8 50065.2
    0 -3 8 50747.1
    0 3 -8 48728.6
    0 3 8 51253.9
    0 3 8 48058.2
    0 3 -8 44004.7
    0 3 9 156293
    0 -3 9 156976
    0 3 9 160404
    0 3 -9 158031
    0 3 -9 158744
    0 3 9 154629
    0 3 10 16724.6
    0 -3 10 17635.6
    0 3 10 18158.9
    0 3 -10 18210
    0 3 -10 18087.6
    0 3 10 19226.6
    0 -3 11 4787.57
    0 3 11 5232.01
    0 3 11 5509.39
    0 3 -11 5069.13
    0 3 -11 4982.17
    0 -3 12 1245.3
    0 3 12 1596.21
    0 3 12 1011.13
    0 3 12 1071.94
    0 3 -12 1634.91
    0 3 13 9230.37
    0 3 13 10749.1
    0 3 13 10122.5
    0 3 -13 9946.44
    0 -3 13 10498.3
    0 3 -14 -371.646
    0 -3 14 404.013
    0 3 14 200.601
    0 3 14 136.344
    0 3 14 249.731
    0 3 -15 6518.69
    0 4 0 41050.8
    0 4 -1 367945
    0 4 1 370310
    0 -4 1 366246
    0 -4 2 21290.1
    0 4 2 20878.7
    0 4 3 134184
    0 -4 3 136483
    0 4 4 27061.7
    0 -4 4 28165.9
    0 -4 5 30783.8
    0 4 5 30660.5
    0 4 -5 31259.2
    0 4 5 29849.6
    0 4 -5 30099.2
    0 4 5 27935.9
    0 4 -6 25679.4
    0 4 6 24421.5
    0 4 -6 24382
    0 4 -6 25008
    0 4 6 24593.6
    0 -4 6 24362.4
    0 4 6 23837
    0 4 6 22689.4
    0 4 -7 27184.1
    0 4 7 26243.1
    0 4 7 27524.2
    0 4 -7 25880.7
    0 4 -7 26131.1
    0 4 7 26364.5
    0 4 7 26300.1
    0 4 8 10874
    0 4 8 12303.3
    0 4 -8 10655.8
    0 4 -8 11828.6
    0 4 -8 11528.6
    0 4 8 11127.9
    0 4 8 11606.5
    0 4 9 8652.37
    0 4 -9 8780.68
    0 4 -9 8398.82
    0 4 9 8528.4
    0 4 9 8162.36
    0 4 -9 9423.22
    0 4 9 8181.18
    0 4 9 9070.73
    0 4 10 12485.3
    0 4 -10 14630.3
    0 4 10 14218.3
    0 4 10 13294.2
    0 4 -10 13955.5
    0 4 11 641.471
    0 4 11 267.379
    0 4 -11 828.683
    0 4 11 220.983
    0 4 11 795.699
    0 4 -11 304.542
    0 4 12 2751.55
    0 4 12 3176.19
    0 4 -12 3033.12
    0 4 12 2872.57
    0 4 -12 2756.63
    0 4 12 3090.48
    0 4 13 938.452
    0 4 13 972.352
    0 4 13 1094.93
    0 4 -13 1322.82
    0 4 -14 11257.4
    0 4 14 10589.8
    0 4 14 10343.4
    0 4 14 10466.1
    0 5 0 94.2774
    0 -5 1 4580.45
    0 5 1 4720.66
    0 5 -1 4374.42
    0 5 1 4906.77
    0 5 -2 192680
    0 5 2 191952
    0 5 2 193472
    0 5 2 186522
    0 5 -2 191665
    0 -5 2 187689
    0 -5 3 12581.3
    0 5 -3 13473.5
    0 5 3 12236.2
    0 5 -3 12973.5
    0 5 3 13090.4
    0 5 3 12542.2
    0 5 -3 13494.8
    0 5 3 13385.9
    0 5 4 1098.33
    0 5 4 671.371
    0 5 4 1300.8
    0 5 4 844.441
    0 5 -4 763.601
    0 5 -4 1049.36
    0 5 4 718.351
    0 5 5 229.21
    0 5 5 -156.147
    0 5 -5 546.944
    0 5 5 305.038
    0 5 5 328.176
    0 5 -5 405.233
    0 5 5 1.06535
    0 5 -6 70317.7
    0 5 -6 71030.1
    0 5 6 69224.4
    0 5 6 70076.4
    0 5 6 70919.6
    0 5 6 71591.4
    0 5 6 69954.5
    0 5 -7 13128.2
    0 5 7 13800.3
    0 5 7 13769.6
    0 5 7 12019.6
    0 5 -7 12502.2
    0 5 7 12050.3
    0 5 -7 12857.4
    0 5 7 12378.1
    0 5 8 1929.1
    0 5 8 1954.4
    0 5 8 2243.06
    0 5 -8 2719.17
    0 5 8 2359.47
    0 5 8 1702.12
    0 5 8 1280.92
    0 5 -8 1954.43
    0 5 -8 2520.78
    0 5 9 3061.52
    0 5 -9 2458.15
    0 5 9 3202.3
    0 5 9 3191.06
    0 5 9 2654.72
    0 5 9 2098.14
    0 5 -9 2111.83
    0 5 -9 2672.16
    0 5 -10 12825.9
    0 5 10 11428.8
    0 5 10 11868.5
    0 5 10 11682.9
    0 5 10 11663.8
    0 5 10 11671.7
    0 5 10 11611.6
    0 5 -10 11703.1
    0 5 -11 -96.3232
    0 5 11 12.9965
    0 5 11 167.406
    0 5 11 622.199
    0 5 -11 115.04
    0 5 11 -508.885
    0 5 11 697.293
    0 5 -12 30686.1
    0 5 -12 32762.6
    0 5 12 30057.5
    0 5 12 30849.9
    0 5 13 457.506
    0 5 13 105.018
    0 5 -13 337.267
    0 6 0 59941
    0 6 0 60681.1
    0 6 0 59803
    0 6 0 61285.3
    0 6 0 57139.8
    0 6 1 40830.6
    0 6 1 42552.8
    0 6 -1 41208.5
    0 6 -1 42864.2
    0 6 1 42682
    0 6 -1 41108.4
    0 6 -1 41906.4
    0 6 -1 44331.8
    0 6 1 41370.7
    0 6 1 40732.5
    0 6 2 12317.2
    0 6 -2 12252.8
    0 6 -2 11489.7
    0 6 2 11720
    0 6 -2 11165.3
    0 6 -2 11108.9
    0 6 2 12679.5
    0 6 2 11606
    0 6 2 12954
    0 6 -2 13101.5
    0 6 -3 29622
    0 6 -3 29500.9
    0 6 3 29953.4
    0 6 3 31650.9
    0 6 3 28432
    0 6 -3 30190.3
    0 6 3 29630.8
    0 6 3 31244
    0 6 -3 30472.8
    0 6 -4 100105
    0 6 4 97978
    0 6 4 102508
    0 6 4 98864.9
    0 6 -4 100790
    0 6 4 98579
    0 6 4 96697.5
    0 6 -5 38553.5
    0 6 5 37381.7
    0 6 5 39758.2
    0 6 5 37357.4
    0 6 5 36828.1
    0 6 5 39027.3
    0 6 -5 39178.7
    0 6 6 766.527
    0 6 6 -248.906
    0 6 -6 -59.3101
    0 6 6 112.083
    0 6 6 279.07
    0 6 6 306.732
    0 6 6 622.946
    0 6 7 17086.4
    0 6 7 17306.5
    0 6 7 16658.8
    0 6 7 18234.1
    0 6 7 17519.6
    0 6 -7 18545.3
    0 6 7 18113.2
    0 6 8 3209.88
    0 6 8 3215.53
    0 6 8 3872.71
    0 6 8 3026.89
    0 6 8 2632.58
    0 6 -8 3974.5
    0 6 9 135.21
    0 6 -9 -45.5691
    0 6 9 20.4302
    0 6 9 273.286
    0 6 9 335.448
    0 6 9 356.213
    0 6 10 41325.2
    0 6 10 42235.2
    0 6 -10 44474.7
    0 6 10 41799
    0 6 10 40947
    0 6 10 41333.6
    0 6 11 2921.22
    0 6 11 3635.93
    0 6 -11 3402.44
    0 6 11 2884.01
    0 6 12 2633.68
    0 6 -12 2338.7
    0 6 12 2416.82
    0 7 0 -93.0887
    0 7 0 -84.3718
    0 7 0 17.7117
    0 7 0 341.561
    0 7 -1 40485.1
    0 7 -1 37784.8
    0 7 1 37909.2
    0 7 1 36738.8
    0 7 1 39887.3
    0 7 1 39110
    0 7 -1 38633.7
    0 7 -1 37328.9
    0 7 -2 29319.6
    0 7 -2 27696.9
    0 7 2 28697.2
    0 7 -2 27940.5
    0 7 -2 27490.4
    0 7 2 28014.7
    0 7 2 27376.8
    0 7 -2 27817.2
    0 7 3 37600.3
    0 7 3 36439.5
    0 7 -3 35763
    0 7 -3 36601
    0 7 3 36115.6
    0 7 -3 37622.2
    0 7 -4 24688.8
    0 7 4 23123.4
    0 7 -4 24204.4
    0 7 4 23127.9
    0 7 4 23051.6
    0 7 4 25661
    0 7 5 2929.23
    0 7 5 3493.66
    0 7 -5 2783.38
    0 7 5 3151.67
    0 7 5 3185.04
    0 7 6 1233.64
    0 7 6 1727.12
    0 7 6 990.268
    0 7 6 1580.42
    0 7 -6 1528.11
    0 7 7 195.247
    0 7 7 152.374
    0 7 7 -97.4324
    0 7 7 -369.071
    0 7 -7 142.9
    0 7 -8 1091.38
    0 7 8 861.857
    0 7 8 1506.15
    0 7 8 1288.76
    0 7 8 1537.22
    0 7 8 885.972
    0 7 9 5656.09
    0 7 -9 6213.85
    0 7 9 5799.49
    0 7 9 6230.45
    0 7 9 5875.86
    0 7 10 5260.39
    0 7 10 4931.58
    0 7 -10 5253.13
    0 7 10 4728.72
    0 7 10 4773.73
    0 7 11 321.103
    0 7 11 -265.279
    0 7 -11 552.167
    0 7 11 75.1032
    0 8 0 28905.7
    0 8 0 29368.4
    0 8 0 27305
    0 8 0 31025.4
    0 8 -1 22620.2
    0 8 1 22298
    0 8 1 23284.2
    0 8 -1 23179.9
    0 8 -1 22404.4
    0 8 1 21968.1
    0 8 1 23702.4
    0 8 -1 23031.4
    0 8 -2 16182.6
    0 8 2 15610
    0 8 2 16725.5
    0 8 -2 16541.7
    0 8 2 18314.9
    0 8 3 17242.4
    0 8 -3 17963.9
    0 8 3 18841.6
    0 8 3 17635.7
    0 8 -3 17459.7
    0 8 4 2361.93
    0 8 4 4023.91
    0 8 4 4368.5
    0 8 -4 4132.79
    0 8 5 21279.5
    0 8 -5 21577.3
    0 8 5 20326.5
    0 8 5 22333.7
    0 8 -6 4292.79
    0 8 6 4569.6
    0 8 6 4986.98
    0 8 6 4521.86
    0 8 6 4062.5
    0 8 7 64.7172
    0 8 7 536.505
    0 8 7 629.96
    0 8 -7 534.849
    0 8 8 7265.1
    0 8 8 7729.05
    0 8 8 7871.84
    0 8 -8 7713.59
    0 8 9 -317.572
    0 8 -9 -124.178
    0 8 9 -111.185
    0 8 9 -186.787
    0 8 10 5100.81
    0 8 -10 4636.01
    0 8 10 3749.25
    0 9 0 30.9763
    0 9 0 587.669
    0 9 0 -229.8
    0 9 -1 4492.86
    0 9 1 4777.37
    0 9 1 5332.36
    0 9 1 4676.87
    0 9 -1 4141.96
    0 9 2 17641.8
    0 9 -2 16069.3
    0 9 2 18047.2
    0 9 2 16842.1
    0 9 -2 18037.4
    0 9 -3 77.1038
    0 9 3 -115.552
    0 9 3 60.6653
    0 9 3 743.226
    0 9 4 8713.72
    0 9 -4 8249
    0 9 4 8120.54
    0 9 4 8830.13
    0 9 -5 18203.1
    0 9 5 19040.8
    0 9 5 19067.7
    0 9 6 395.183
    0 9 -6 -17.1268
    0 9 6 402.971
    0 9 7 -17.6939
    0 9 -7 408.372
    0 9 7 12.8618
    0 9 -8 -110.359
    0 9 8 270.9
    0 9 8 228.972
    0 10 0 26353.8
    0 10 1 -8.56772
    0 10 -1 85.6967
    0 10 -2 6006.47
    0 10 2 5166.39
    0 10 -3 1635.18
    0 10 3 1638.98
    0 10 -4 608.392
    0 10 4 313.475
    0 10 5 859.809
    0 10 5 715.27
    0 10 -5 1372.49
    -1 0 15 -90.3768
    1 0 -15 141.82
    -1 0 14 6555.92
    1 0 -14 6229.63
    -1 0 13 14.0002
    1 0 -13 -289.825
    1 0 -12 15864.2
    1 0 -12 16310
    -1 0 12 17029.8
    -1 0 11 107.145
    1 0 -11 -243.191
    -1 0 11 331.921
    1 0 -11 48.5948
    -1 0 11 -24.807
    -1 0 10 6583.23
    -1 0 10 7177.7
    -1 0 10 7062.85
    1 0 -10 6640.09
    1 0 -10 7326.82
    1 0 -9 265.772
    -1 0 9 1.15183
    1 0 -9 -73.7979
    -1 0 9 -179.389
    1 0 -8 318895
    -1 0 8 321125
    -1 0 7 223.411
    -1 0 6 281305
    -1 0 5 22.0997
    -1 0 4 51445.7
    -1 0 3 -25.2879
    -1 0 2 350651
    -1 0 1 37.3173
    1 0 0 6605.23
    1 0 1 105.015
    1 0 2 313577
    1 0 2 313786
    1 0 3 82.8426
    1 0 3 374.358
    1 0 4 61024
    1 0 4 59762.8
    1 0 5 -29.946
    1 0 5 441.744
    1 0 6 47370.1
    1 0 6 48021.8
    1 0 7 83.6329
    1 0 7 117.509
    -1 0 -7 405.194
    1 0 8 146.72
    1 0 8 236.489
    -1 0 -8 403.247
    -1 0 -8 188.672
    1 0 9 108.142
    1 0 9 -110.509
    -1 0 -9 -197.239
    1 0 10 90410.1
    -1 0 -10 90196.7
    1 0 10 90090.2
    -1 0 -11 39.5084
    1 0 11 50.7097
    1 0 12 14610.6
    1 0 12 15640.4
    -1 0 -12 16127.6
    -1 0 -13 -161.757
    1 0 13 -7.193
    1 0 14 4053.6
    -1 0 -14 3608.61
    1 0 15 -198.393
    -1 1 15 5465.94
    -1 1 15 4300.09
    -1 -1 15 4653.57
    1 1 -15 4856.2
    1 -1 -14 5502.74
    -1 1 14 6345.73
    -1 -1 14 5308.56
    1 1 -14 6188.58
    1 1 -13 15963.7
    1 -1 -13 16410.7
    -1 -1 13 16556.8
    -1 1 13 15247.5
    -1 -1 12 1539.31
    1 -1 -12 1886
    -1 1 12 1692.83
    1 -1 -12 1366.41
    1 1 -12 1582.28
    1 1 -12 1543.85
    1 1 -11 409.911
    1 1 -11 478.122
    -1 -1 11 610.935
    -1 -1 11 803.055
    -1 1 11 370.031
    -1 1 11 166.896
    -1 -1 11 946.713
    1 -1 -11 285.628
    1 -1 -11 39.94
    -1 1 10 -326.365
    1 1 -10 286.044
    1 -1 -10 -169.421
    1 -1 -10 -84.2601
    1 1 -10 110.833
    -1 -1 10 -85.8523
    -1 -1 10 528.448
    -1 1 10 304.516
    -1 -1 10 166.869
    1 -1 -9 11761.6
    1 -1 -9 10908.1
    -1 1 9 11283.9
    -1 1 9 11405.6
    -1 1 9 11200.9
    -1 -1 9 11327
    1 1 -9 11303.1
    1 1 -9 11227.3
    -1 -1 9 11039.8
    -1 1 8 7827.84
    -1 -1 8 7370.72
    -1 -1 8 8282.62
    1 1 -8 6790.63
    -1 1 8 6819.83
    1 -1 -8 7152.1
    1 1 -8 7302.14
    -1 1 8 7483.57
    -1 -1 7 70933.2
    -1 1 7 70568.8
    -1 -1 6 39602.5
    -1 1 6 43088.7
    -1 -1 5 269574
    -1 1 5 262290
    -1 1 4 43535.3
    -1 -1 4 43894.8
    -1 -1 3 95971
    -1 1 3 99271.3
    -1 -1 2 135454
    -1 1 2 136802
    1 1 -1 38564.6
    -1 1 1 40761.8
    1 1 0 9856.93
    1 -1 1 4244.76
    1 1 1 4068.79
    1 -1 2 130354
    1 1 2 131231
    1 -1 3 300375
    1 1 3 289175
    1 1 4 2946.54
    1 -1 4 3006.56
    1 1 5 45549
    1 -1 5 46383.3
    1 -1 6 32886.7
    1 1 6 34733
    1 -1 6 34903.5
    1 -1 7 8289.51
    1 1 7 8000.19
    -1 1 -7 9260.13
    1 1 7 8474.46
    1 -1 7 9191.99
    -1 1 -7 9013.38
    1 -1 7 9212.47
    -1 1 -8 27043.1
    1 1 8 26822.6
    1 -1 8 25786.1
    1 -1 8 27472.6
    1 1 8 25853.9
    1 -1 8 26682.8
    -1 1 -8 25613.1
    -1 -1 -8 27081.1
    1 -1 9 54.0031
    1 1 9 84.1071
    1 1 9 471.094
    -1 1 -9 -37.9997
    -1 1 -9 1.12527
    -1 -1 -9 873.907
    1 -1 9 131.073
    1 1 10 18323.1
    1 -1 10 18729.3
    -1 -1 -10 17739.9
    -1 1 -10 18581.6
    1 1 10 18183
    1 1 10 17583.7
    1 -1 11 9940.68
    -1 -1 -11 10855.5
    1 1 11 10740.7
    1 1 11 9901.45
    -1 1 -11 9174.52
    1 1 12 2101.41
    1 -1 12 2990.72
    1 1 12 2388.32
    -1 1 -12 2972.42
    -1 -1 -12 2993.81
    1 1 13 2613.09
    1 -1 13 2672.37
    -1 1 -13 2474.45
    1 1 13 2430.57
    -1 -1 -13 2494.59
    1 1 14 344.62
    -1 1 -14 189.139
    1 1 14 375.647
    1 -1 14 320.573
    1 1 15 4421.12
    -1 -2 15 1625.28
    1 2 -15 1217.72
    -1 2 15 1563.24
    -1 2 15 1089.27
    -1 -2 14 18669.9
    -1 2 14 18201.4
    1 2 -14 18961.1
    -1 2 14 19591.7
    1 2 -13 3127.08
    -1 -2 13 3509.21
    -1 2 13 3231.49
    -1 2 13 3906.73
    -1 -2 12 6513.54
    -1 2 12 6668.56
    1 2 -12 6717.93
    -1 2 11 371.883
    -1 -2 11 529.725
    -1 -2 11 515.95
    1 2 -11 595.04
    -1 2 11 345.064
    1 2 -11 583.449
    -1 2 11 -426.796
    1 2 -10 14408.8
    -1 -2 10 13878.3
    -1 -2 10 13969.6
    -1 2 10 13462.9
    -1 2 10 14340.8
    1 2 -10 13816.9
    -1 2 10 13744.8
    1 -2 -10 13288.5
    -1 2 9 2602.94
    -1 2 9 2993.87
    -1 2 9 2829.74
    1 -2 -9 2879.79
    -1 -2 9 2458.64
    1 2 -9 2786.24
    1 2 -9 2776.73
    1 2 -9 2503.75
    -1 -2 9 2922.34
    1 2 -9 2972.84
    -1 2 8 13935.1
    1 2 -8 13071.5
    -1 2 8 13702
    -1 -2 8 14049.6
    -1 -2 8 14985
    1 2 -8 13819.2
    1 2 -8 13675.2
    -1 2 8 13648.4
    -1 -2 7 19697.1
    1 2 -7 17668.3
    -1 2 7 19284
    -1 2 7 20077.9
    1 2 -7 19474.1
    -1 -2 6 62003.3
    -1 2 6 60000.5
    -1 2 6 59787.9
    -1 2 5 35251.1
    -1 -2 5 36719.7
    -1 2 5 36280.2
    -1 2 4 186095
    -1 2 4 186786
    -1 -2 4 186140
    -1 2 3 569978
    -1 -2 3 569343
    -1 -2 2 24490.6
    1 2 -2 24437.9
    -1 2 2 25218.8
    1 2 -1 58036.8
    -1 2 1 57880.9
    1 2 0 33483.2
    -1 2 0 31920.3
    1 2 1 134244
    1 -2 1 133778
    1 -2 2 266505
    1 2 2 264338
    1 2 3 29153.6
    1 -2 3 29249.7
    1 -2 4 27988.3
    1 2 4 27427.2
    1 2 5 10194.1
    1 -2 5 10570.9
    1 2 6 69539.2
    1 -2 6 74969.2
    -1 2 -7 59018.5
    1 2 7 60533.8
    1 2 7 61870.4
    1 -2 7 63924.6
    1 -2 7 63527.6
    -1 2 -7 62014.8
    1 -2 7 60756.8
    -1 2 -8 36811.3
    -1 2 -8 36007.6
    1 -2 8 38701.7
    1 2 8 36291.6
    1 -2 8 37051.2
    1 2 8 38045.3
    1 -2 9 653.298
    -1 2 -9 326.938
    -1 2 -9 310.226
    1 2 9 355.865
    1 2 9 598.982
    1 2 9 630.165
    1 2 10 1726.77
    -1 2 -10 1502.92
    1 2 10 2006.55
    1 -2 10 2434.12
    1 2 10 1753.76
    1 -2 11 20015.5
    1 2 11 19587.7
    -1 2 -11 22842.2
    1 2 11 20061.1
    1 2 11 20402.9
    1 -2 12 1877.91
    1 2 12 1367.8
    -1 2 -12 1437.86
    1 2 12 1954.51
    1 2 12 1171.17
    -1 2 -13 917.317
    1 2 13 1175.33
    1 -2 13 840.24
    1 2 13 199.117
    1 2 13 630.23
    -1 2 -14 58.614
    1 2 14 477.881
    1 -2 14 136.949
    1 2 14 883.141
    -1 3 15 7073.13
    -1 3 15 6460.71
    1 3 -15 7352.7
    -1 -3 14 4438.01
    1 3 -14 5061.43
    -1 3 14 5012.04
    -1 3 14 4590.49
    -1 3 14 4711.58
    -1 3 13 2522.11
    -1 3 13 2942.05
    1 3 -13 2801.58
    -1 -3 13 2936.19
    -1 -3 12 5527.57
    -1 3 12 5057.44
    1 3 -12 5375.45
    -1 3 12 5671.78
    -1 3 12 5989.63
    -1 -3 11 4785.16
    1 3 -11 4741.57
    -1 3 11 5407.63
    -1 3 11 5219.46
    -1 3 10 151.765
    1 3 -10 290.936
    -1 3 10 -1.22439
    -1 3 10 504.788
    -1 3 10 513.8
    1 3 -10 361.329
    1 3 -10 786.524
    1 3 -10 341.381
    -1 -3 10 242.637
    -1 -3 10 932.396
    -1 3 9 18381.5
    1 3 -9 19072.2
    -1 -3 9 20153
    1 3 -9 18217.2
    -1 3 9 20599.9
    -1 3 9 19719.5
    1 3 -9 19624.4
    -1 -3 9 20126.6
    1 3 -9 19047.9
    -1 3 9 18471.7
    -1 3 8 13167.1
    -1 3 8 15334.5
    -1 -3 8 12951.9
    -1 -3 8 13232.4
    1 3 -8 13343
    -1 3 8 12913.5
    1 3 -8 13478.6
    1 3 -8 12374.5
    1 3 -8 13064.3
    -1 3 8 13988.1
    -1 -3 7 687.524
    1 3 -7 671.609
    -1 -3 7 784.381
    -1 3 7 1348.91
    -1 3 7 634.343
    -1 3 7 108.009
    1 3 -7 498.042
    1 3 -7 977.09
    -1 3 7 851.623
    -1 -3 6 1210.55
    -1 3 6 1223.39
    -1 3 5 19992.9
    -1 -3 5 19681.9
    -1 3 4 126632
    -1 -3 4 130605
    -1 3 3 7446.46
    -1 -3 3 7585.71
    -1 3 2 1053.88
    1 3 -2 830.143
    -1 -3 2 1108.51
    -1 3 1 16860.5
    1 3 -1 17831.7
    1 3 0 207096
    -1 3 0 200082
    1 -3 1 2212.89
    -1 3 -1 2185.23
    1 3 1 1995.82
    1 -3 2 24752.2
    1 3 2 25482.4
    1 -3 3 856.642
    1 3 3 405.73
    1 -3 4 794.783
    1 3 4 609.998
    1 3 5 10951.4
    1 -3 5 11095.3
    1 -3 6 11189.5
    1 3 6 11018.9
    -1 3 -6 11781.3
    -1 3 -6 11035.3
    1 3 6 11549.8
    1 3 7 15379.6
    1 3 7 16417.7
    -1 3 -7 15527.8
    1 3 7 15619.3
    -1 3 -7 16145.7
    1 3 7 16163.3
    -1 3 -7 15364.3
    1 -3 8 2387.99
    1 3 8 2024.25
    1 3 8 2217.06
    -1 3 -8 1824.62
    1 3 8 1811.67
    -1 3 -8 2214.56
    1 3 9 72984.7
    1 3 9 73450.2
    -1 3 -9 74064.3
    1 3 9 74696.8
    -1 3 -9 74170
    1 -3 9 74848.7
    -1 3 -10 -84.0574
    1 3 10 179.84
    1 3 10 307.453
    1 3 10 59.2973
    -1 3 -10 361.541
    1 -3 10 394.76
    1 -3 11 -69.0937
    1 3 11 -160.203
    -1 3 -11 172.396
    -1 3 -11 289.949
    1 3 11 -49.303
    1 3 11 -3.02172
    1 3 12 1853.79
    1 -3 12 1497.83
    1 3 12 1133.6
    1 3 12 1648.69
    -1 3 -12 1576.59
    1 3 13 17476.5
    1 3 13 16098.8
    -1 3 -13 17525.3
    1 3 13 16453.4
    1 3 13 17205.9
    1 3 14 1930.78
    1 3 14 1543.08
    -1 3 -14 1562.58
    1 3 14 2176.18
    -1 4 14 6426.12
    -1 4 14 7523.86
    -1 4 14 6563.1
    1 4 -14 7288.31
    -1 4 13 10917.5
    1 4 -13 11540.1
    -1 4 13 11588.9
    -1 4 13 11182.1
    -1 4 12 2796.33
    -1 -4 12 2523.51
    -1 4 12 1872.28
    1 4 -12 2323.35
    -1 4 12 2471.02
    1 4 -11 1962.75
    -1 -4 11 2530.5
    -1 4 11 2489.08
    1 4 -11 2675.85
    -1 4 11 2212.86
    -1 4 11 2081.16
    -1 4 11 2526.46
    -1 4 10 1394.99
    -1 4 10 2044.11
    -1 4 10 2109.22
    1 4 -10 1783.54
    1 4 -10 1908.05
    1 4 -10 2049.91
    -1 -4 10 1863.32
    -1 -4 9 132.235
    -1 4 9 937.791
    1 4 -9 258.056
    -1 4 9 403.522
    1 4 -9 -69.3668
    -1 4 9 120.668
    -1 4 9 273.71
    -1 4 9 -414.674
    1 4 -9 -313.179
    -1 4 8 11104.5
    -1 -4 8 11164
    1 4 -8 11562
    1 4 -8 11493.1
    1 4 -8 12187.9
    1 4 -8 11575.6
    -1 -4 8 13333.6
    -1 4 8 11450
    -1 4 8 12510.6
    -1 4 8 11050
    -1 4 8 12446.3
    -1 -4 7 85694.6
    1 4 -7 85258.4
    1 4 -7 89593
    1 4 -7 84090.9
    -1 4 7 85457.1
    -1 4 7 87240.6
    1 4 -7 85527.7
    -1 4 7 83425.5
    -1 4 7 85670
    1 4 -6 321.069
    -1 4 6 602.023
    -1 4 6 660.188
    1 4 -6 355.161
    -1 4 6 548.874
    -1 -4 6 358.925
    1 4 -6 229.499
    1 4 -6 731.058
    1 4 -6 236.846
    -1 4 6 557.449
    -1 4 5 49423.9
    1 4 -5 50230.1
    1 4 -5 49505.3
    -1 4 5 47866.3
    -1 4 5 50097.2
    -1 -4 5 47017.5
    1 4 -5 50212.2
    -1 4 5 49015.8
    -1 4 4 117766
    -1 -4 4 117458
    -1 4 3 16497.7
    -1 -4 3 16356.3
    -1 -4 2 12535.3
    -1 4 2 12934.1
    1 4 -2 14190.6
    1 4 -1 22670.1
    -1 4 1 22127.7
    1 4 0 2754.65
    -1 4 0 3003.17
    1 4 1 60155.5
    1 -4 1 59137.7
    -1 4 -1 59502.9
    1 4 2 17107.6
    1 -4 2 18193.2
    1 4 3 47802.6
    1 4 4 15258.4
    1 4 4 15330.7
    -1 4 -4 17088.6
    1 4 5 2413.84
    1 4 5 2577.78
    1 4 5 2256.37
    1 4 5 2591.27
    1 4 5 2309.67
    -1 4 -5 2497.76
    1 4 5 2002.13
    -1 4 -5 2317.04
    1 4 6 134275
    -1 4 -6 130491
    -1 4 -6 132835
    -1 4 -6 131019
    1 4 6 126268
    1 4 6 130284
    1 4 6 124444
    1 4 6 135565
    -1 4 -7 46504.9
    1 4 7 45751
    1 4 7 48637.5
    1 4 7 47040.4
    -1 4 -7 47161.4
    1 4 7 45957
    1 4 7 47947.9
    -1 4 -7 46567.1
    -1 4 -8 9969.88
    1 4 8 8816.2
    -1 4 -8 9434
    1 4 8 9096.04
    1 4 8 10445.8
    1 4 8 10342.2
    1 4 8 10784.3
    1 4 8 9763.73
    -1 4 -9 -120.695
    1 4 9 -321.274
    -1 4 -9 277.782
    1 4 9 583.835
    1 4 9 55.6867
    1 4 9 -23.9521
    1 4 10 5287.29
    -1 4 -10 5419.53
    1 4 10 5837.58
    1 4 10 5757.53
    -1 4 -10 5853.5
    1 4 11 19268.3
    1 4 11 19613.7
    -1 4 -11 19267.2
    1 4 11 19184.9
    -1 4 -11 20204.2
    1 4 11 20402.2
    -1 4 -12 1202.94
    1 4 12 1152.46
    1 4 12 1231.99
    1 4 12 1034.19
    1 4 12 1264.34
    1 4 13 4026.82
    -1 4 -13 4379.46
    1 4 13 3938.09
    1 4 13 4377.27
    1 4 13 3824.87
    -1 4 -14 2174.34
    1 4 14 2037.45
    -1 5 14 979.092
    -1 5 14 1222.78
    -1 5 13 2486.99
    1 5 -13 2299.01
    -1 5 13 2280.17
    1 5 -12 23978.9
    1 5 -12 23423.2
    -1 5 12 24118.1
    -1 5 12 21986.3
    -1 5 12 22660.8
    -1 5 11 6751.42
    -1 5 11 7183.98
    -1 5 11 6292.78
    1 5 -11 6119.34
    1 5 -11 6969.5
    -1 5 11 6687.8
    1 5 -10 6996.22
    1 5 -10 7458.19
    -1 5 10 7379.47
    1 5 -10 7299.54
    -1 5 10 6984.42
    -1 5 10 7661.26
    1 5 -9 4854.82
    1 5 -9 5529.76
    -1 5 9 4358.14
    -1 5 9 4288.62
    1 5 -9 4261.53
    -1 5 9 5045.24
    -1 5 9 5537.63
    1 5 -8 9378.69
    1 5 -8 11241
    -1 5 8 10983.1
    -1 5 8 10977.7
    -1 5 8 11217.9
    1 5 -8 10284
    -1 5 7 4693.93
    -1 5 7 3954.92
    1 5 -7 3599.95
    -1 5 7 4411.27
    1 5 -7 4557.38
    -1 5 7 3897.79
    1 5 -7 3605.17
    1 5 -6 34849.2
    -1 5 6 35336.7
    1 5 -6 35576.6
    -1 5 6 36097.6
    -1 -5 6 37853
    -1 5 6 36304.2
    -1 5 6 37680.7
    1 5 -6 37576.8
    -1 5 5 59647.7
    1 5 -5 61225
    1 5 -5 64020.5
    -1 5 5 61769.6
    -1 5 5 63399.4
    -1 -5 5 65603.1
    -1 5 5 62892.6
    1 5 -5 62960.1
    -1 5 5 64717.1
    1 5 -5 63539
    -1 -5 4 160153
    -1 5 4 149084
    1 5 -4 157470
    -1 5 4 158161
    1 5 -4 155638
    1 5 -4 158101
    -1 5 4 159763
    -1 5 4 156332
    1 5 -4 161207
    1 5 -4 161568
    1 5 -4 152963
    -1 5 3 1811.33
    -1 5 3 1882.15
    1 5 -3 1883.8
    1 5 -3 2462.46
    1 5 -3 2053.21
    1 5 -3 1999.07
    -1 -5 3 1880.37
    -1 5 3 2226.58
    1 5 -2 22877.2
    -1 5 2 22962.1
    -1 -5 2 22860.1
    -1 5 2 23367.3
    1 5 -2 23416.3
    1 5 -2 24271.2
    1 5 -2 24473.9
    -1 5 2 22183.7
    1 5 -2 22852.5
    1 5 -1 50390.5
    -1 -5 1 49549.8
    1 5 -1 50195.7
    -1 5 1 49237.3
    1 5 -1 52393.6
    1 5 0 104119
    1 5 0 105816
    1 5 0 104682
    1 5 0 105979
    1 5 1 25979.8
    1 5 1 27202.1
    1 5 1 25145.9
    1 5 1 26256
    -1 5 -2 2405.36
    1 5 2 1878.04
    1 5 2 1693.11
    1 5 2 1556.36
    1 5 2 1632.92
    -1 5 -2 1152.04
    1 5 3 54295.6
    1 5 3 51298.5
    1 5 3 54362
    -1 5 -3 54558
    1 5 3 52645.5
    1 5 3 55139.3
    1 5 3 51124.9
    1 5 4 26547
    1 5 4 25213.5
    -1 5 -4 26435.3
    -1 5 -4 25947.7
    1 5 4 23763.9
    1 5 4 25705.4
    1 5 4 23791.4
    1 5 4 25441.5
    1 5 5 11391.6
    1 5 5 9915.03
    1 5 5 11732.2
    -1 5 -5 11209.6
    1 5 5 11256.5
    1 5 5 11319.8
    1 5 5 10256.2
    1 5 6 78931.4
    1 5 6 82586.1
    1 5 6 79807.1
    -1 5 -6 79511.4
    1 5 6 80828.1
    -1 5 -6 82839.3
    1 5 6 82343.5
    1 5 6 78632
    -1 5 -7 8539.34
    1 5 7 8547.86
    1 5 7 9045.27
    1 5 7 7712.94
    1 5 7 9247.43
    1 5 7 8653.13
    1 5 7 7612.8
    -1 5 -7 7678.38
    1 5 7 8965.97
    1 5 8 7943.75
    1 5 8 6945.55
    1 5 8 7090.12
    1 5 8 7020.57
    1 5 8 7471.33
    1 5 8 7463.96
    1 5 8 7410.25
    -1 5 -8 7484.5
    -1 5 -8 7189.62
    1 5 9 1748.41
    1 5 9 2168.45
    -1 5 -9 1715.01
    -1 5 -9 1862.21
    1 5 9 2032
    1 5 9 842.545
    1 5 9 1859.83
    1 5 9 3037.29
    1 5 10 16236
    1 5 10 15942.7
    1 5 10 15175.2
    -1 5 -10 15785.9
    -1 5 -10 16529.6
    1 5 10 15897.5
    1 5 11 1769.55
    1 5 11 1996.15
    1 5 11 1720.85
    -1 5 -11 1741.64
    1 5 11 1440.35
    -1 5 -11 1316.07
    1 5 12 7339.94
    1 5 12 6811.53
    -1 5 -12 7519.14
    1 5 12 7171.71
    1 5 12 7691.87
    1 5 13 111.66
    1 5 13 171.267
    -1 5 -13 466.265
    -1 6 13 2314.93
    -1 6 13 2045.28
    -1 6 12 2153.84
    1 6 -12 2542.66
    -1 6 12 2074.33
    -1 6 12 1468.98
    -1 6 11 186.288
    1 6 -11 146.448
    -1 6 11 46.6682
    -1 6 11 -273.773
    -1 6 11 -310.447
    1 6 -10 1998.6
    -1 6 10 2269.95
    -1 6 10 1900.1
    -1 6 10 2015.15
    -1 6 10 1666.23
    1 6 -9 499.517
    -1 6 9 646.235
    1 6 -9 685.636
    -1 6 9 915.363
    -1 6 9 466.355
    -1 6 9 621.563
    1 6 -8 1797.94
    -1 6 8 1385.65
    -1 6 8 1693.18
    1 6 -8 1357.55
    -1 6 8 1612.29
    -1 6 8 1280.25
    1 6 -7 508.405
    -1 6 7 -9.99916
    -1 6 7 73.0868
    -1 6 7 -228.582
    1 6 -7 193.175
    -1 6 7 -137.772
    -1 6 7 127.619
    -1 6 6 586.686
    -1 6 6 865.107
    1 6 -6 611.145
    -1 6 6 685.038
    1 6 -6 244.008
    -1 6 6 536.86
    1 6 -6 794.927
    1 6 -5 3601.35
    -1 6 5 3790.11
    1 6 -5 3785.91
    -1 6 5 4202.34
    1 6 -5 3232.7
    -1 6 5 3826.17
    -1 6 5 3577.03
    -1 6 5 4251.63
    1 6 -5 3709.11
    1 6 -4 52337.2
    -1 6 4 52494.7
    1 6 -4 54916.7
    1 6 -4 53299.2
    -1 6 4 52048.1
    -1 6 4 52485.8
    1 6 -4 53428.3
    1 6 -4 54138.6
    -1 6 4 51272.7
    -1 6 4 51940.9
    1 6 -3 37586.1
    1 6 -3 38717.8
    1 6 -3 37454.1
    -1 6 3 38183.6
    1 6 -3 37326.5
    -1 6 3 37864.5
    -1 6 3 37498
    -1 6 3 37514.5
    1 6 -3 39024.1
    1 6 -2 5777.01
    1 6 -2 5743.18
    -1 6 2 5249.49
    1 6 -2 5351.7
    -1 6 2 5796.28
    -1 6 2 5143.73
    1 6 -2 5248.12
    1 6 -2 5451.75
    -1 -6 2 5572.61
    1 6 -2 5671.53
    1 6 -1 41037.8
    1 6 -1 40972
    1 6 -1 39821.7
    1 6 -1 40866.9
    1 6 -1 40024.5
    1 6 -1 41745.9
    -1 6 1 41085
    -1 6 1 41510.2
    -1 6 1 40384.4
    -1 -6 1 39056.1
    1 6 -1 40053
    -1 6 1 39436.1
    1 6 0 36045.6
    -1 6 0 32602.5
    1 6 0 33719.8
    1 6 0 31981.7
    1 6 0 34145.8
    1 6 0 35426
    1 6 0 35659.7
    -1 6 0 31457.6
    -1 6 0 33857.2
    1 6 0 34544.2
    -1 6 0 34873.2
    1 6 1 4107.39
    -1 6 -1 5114.71
    1 6 1 4705.18
    -1 6 -1 5159.17
    1 6 1 4612.4
    -1 6 -1 4830.8
    -1 6 -1 5247.92
    1 6 1 5771.17
    1 6 1 4786.19
    1 6 1 4440.8
    -1 6 -2 2167.08
    -1 6 -2 1719.65
    -1 6 -2 1990.97
    1 6 2 2435.04
    1 6 2 2248.31
    -1 6 -2 2288.46
    1 6 2 2287.57
    1 6 2 2096.02
    1 6 2 2534.49
    1 6 2 2894.21
    1 6 2 3003.45
    1 6 3 41801.2
    1 6 3 42847.6
    1 6 3 40863.4
    -1 6 -3 42449.7
    1 6 3 41523.8
    1 6 3 37217.7
    1 6 3 41437.3
    1 6 3 40468.3
    -1 6 -4 47766.2
    1 6 4 47739.4
    -1 6 -4 48772.9
    1 6 4 47929.4
    1 6 4 45875.6
    1 6 4 46957.7
    1 6 4 48879.8
    1 6 4 48996.5
    1 6 5 2858.97
    1 6 5 3203.2
    -1 6 -5 2807.56
    1 6 5 3739.62
    1 6 5 2889.29
    1 6 5 2762.12
    1 6 5 3244.64
    -1 6 -6 2477.83
    1 6 6 -42.4594
    1 6 6 1656.09
    1 6 6 2.73471
    1 6 6 170.912
    1 6 6 98.8053
    1 6 6 921.605
    1 6 7 418.182
    1 6 7 -25.205
    1 6 7 305.585
    -1 6 -7 -306.236
    1 6 7 -14.5636
    1 6 7 -349.197
    1 6 8 8408.26
    1 6 8 10612
    1 6 8 9445.99
    1 6 8 8649.46
    1 6 8 8953.48
    -1 6 -8 9614.87
    1 6 9 482.721
    1 6 9 530.132
    1 6 9 921.316
    -1 6 -9 424.857
    1 6 9 1063.35
    1 6 9 781.575
    -1 6 -10 301.293
    -1 6 -10 788.437
    1 6 10 479.222
    1 6 10 968.687
    1 6 10 730.586
    1 6 11 48.6972
    1 6 11 128.634
    -1 6 -11 -294.314
    1 6 11 -34.3435
    1 6 12 1430.85
    1 6 12 1436.55
    -1 7 12 1920.18
    1 7 -11 23.5578
    -1 7 11 194.002
    -1 7 11 8.83178
    -1 7 11 -200.29
    -1 7 10 16464.9
    1 7 -10 16788.5
    -1 7 10 17189.1
    1 7 -9 9390.41
    -1 7 9 9242.02
    -1 7 9 10547.5
    -1 7 9 10319.9
    -1 7 8 34529.6
    1 7 -8 31831.6
    -1 7 8 35083.3
    -1 7 8 34045.2
    -1 7 7 261.346
    1 7 -7 468.422
    -1 7 7 754.999
    -1 7 7 571.311
    -1 7 6 15393
    1 7 -6 14925.1
    1 7 -6 15847.6
    -1 7 6 16470.2
    -1 7 6 15836.4
    -1 7 5 47535.4
    -1 7 5 45512.5
    1 7 -5 47989.1
    -1 7 5 45218.8
    1 7 -5 47767.4
    1 7 -5 46314.7
    1 7 -4 34763
    -1 7 4 35597.1
    1 7 -4 37684.1
    1 7 -4 36299.1
    -1 7 4 36735
    -1 7 4 36209.9
    1 7 -3 3938.24
    1 7 -3 3393.82
    -1 7 3 4106.06
    1 7 -3 3886.31
    -1 7 3 4616.1
    -1 7 3 3889.46
    1 7 -3 4141.02
    -1 7 2 52514.6
    -1 7 2 54276.4
    -1 7 2 56047.2
    1 7 -2 56268.4
    1 7 -2 54385.1
    1 7 -2 54506.6
    1 7 -2 52346.2
    1 7 -1 33410.9
    -1 7 1 35043.1
    1 7 -1 36051
    -1 7 1 33603.9
    1 7 -1 34219.9
    1 7 -1 36429.7
    -1 7 1 34006.7
    1 7 -1 34546.7
    -1 7 0 55340.8
    1 7 0 55746.9
    -1 7 0 56166.9
    -1 7 0 53180.2
    1 7 0 56092.6
    -1 7 0 54378.9
    1 7 0 57177.8
    1 7 0 54122.3
    -1 7 -1 9776.41
    -1 7 -1 10760.3
    1 7 1 11126.5
    -1 7 -1 11697.8
    1 7 1 12172
    1 7 1 10197.2
    1 7 1 10391.9
    -1 7 -1 10894.2
    1 7 1 11663.6
    -1 7 -2 18290.7
    1 7 2 16870
    -1 7 -2 15516.4
    1 7 2 17755.1
    1 7 2 18973.8
    -1 7 -2 17861.3
    1 7 2 17478.7
    1 7 2 16362.2
    1 7 2 16852.1
    1 7 3 11605.2
    1 7 3 10804.9
    -1 7 -3 11502
    1 7 3 11305.7
    1 7 3 11267.8
    1 7 3 10124.6
    1 7 3 12021.3
    1 7 4 3513.84
    1 7 4 5045.71
    1 7 4 2749.4
    -1 7 -4 3356.15
    1 7 4 3279.7
    1 7 4 4317.32
    1 7 4 3348.46
    1 7 5 4856.01
    -1 7 -5 4395.08
    1 7 5 4326.9
    1 7 5 4984.18
    1 7 5 4128.56
    1 7 5 3961.77
    1 7 6 439.109
    1 7 6 663.666
    -1 7 -6 461.092
    1 7 6 444.304
    1 7 6 1035.62
    1 7 6 162.159
    -1 7 -7 2412.42
    1 7 7 1906.61
    1 7 7 2615.29
    1 7 7 2083.01
    1 7 7 1484.69
    1 7 7 1832.8
    1 7 7 1909.66
    -1 7 -8 15815.3
    1 7 8 15929.3
    1 7 8 15762.3
    1 7 8 16006.8
    1 7 8 16270.9
    1 7 8 15580.5
    1 7 8 16073.7
    1 7 9 8456.9
    1 7 9 8930.49
    -1 7 -9 10168.8
    1 7 9 9325.63
    1 7 9 9445.79
    1 7 9 8966.1
    1 7 9 8942.13
    -1 7 -10 7297.72
    1 7 10 7191.61
    1 7 10 6631.82
    1 7 10 6581.05
    -1 7 -11 143.508
    1 7 11 236.116
    -1 8 10 1356.79
    -1 8 10 1381.02
    1 8 -10 1192.89
    -1 8 10 818.087
    -1 8 9 3241.55
    1 8 -9 2706.02
    -1 8 9 2476.6
    -1 8 9 3253.53
    -1 8 8 7719.99
    -1 8 8 8465.66
    -1 8 8 8516.89
    1 8 -8 8100.44
    1 8 -7 37498.2
    -1 8 7 37661.8
    -1 8 7 37680.2
    1 8 -6 23694.7
    -1 8 6 24740.6
    -1 8 6 26070.9
    1 8 -5 895.993
    -1 8 5 -59.7132
    1 8 -5 156.811
    -1 8 5 88.6283
    1 8 -4 743.04
    1 8 -4 709.319
    -1 8 4 548.985
    1 8 -4 1101.74
    -1 8 4 811.547
    1 8 -3 141285
    -1 8 3 141877
    1 8 -3 142131
    -1 8 3 142826
    1 8 -3 141008
    -1 8 2 9890.43
    1 8 -2 9455.64
    1 8 -2 10308.7
    -1 8 2 9041.6
    -1 8 2 10010.3
    1 8 -2 10079.9
    1 8 -2 10161.1
    1 8 -1 27931.7
    -1 8 1 25664.7
    1 8 -1 25431.4
    -1 8 1 28626.9
    1 8 -1 28655.2
    1 8 -1 27024.1
    -1 8 1 25311.1
    -1 8 0 1496.1
    -1 8 0 1380.05
    1 8 0 2352.79
    -1 8 0 1991.96
    1 8 0 1745.15
    1 8 0 1746.98
    1 8 0 2020.49
    -1 8 0 2244.85
    1 8 1 36771.1
    1 8 1 38633
    -1 8 -1 36834.1
    -1 8 -1 38042
    1 8 1 37743.8
    1 8 1 34892.5
    -1 8 -1 36537.5
    1 8 2 2990.36
    1 8 2 3276.92
    -1 8 -2 2749.26
    1 8 2 2700.38
    1 8 2 2517.34
    -1 8 -3 9722.63
    1 8 3 11178.7
    1 8 3 10086.3
    1 8 3 10697.5
    1 8 4 -43.6577
    -1 8 -4 -104.582
    1 8 4 -323.577
    1 8 4 133.548
    1 8 5 8226.1
    1 8 5 9114.41
    -1 8 -5 8261.49
    1 8 5 8373.64
    1 8 5 7633.03
    1 8 6 1937.81
    1 8 6 1896.39
    -1 8 -6 1979.43
    1 8 6 1641.99
    1 8 6 2598.87
    1 8 7 29669.5
    1 8 7 30126.3
    -1 8 -7 31348.5
    1 8 7 31244.8
    1 8 7 31771.6
    1 8 8 446.432
    -1 8 -8 450.046
    1 8 8 296.152
    1 8 8 -354.761
    1 8 8 404.752
    1 8 9 253.01
    1 8 9 313.061
    1 8 9 -98.564
    -1 8 -9 152.279
    -1 8 -10 9704.81
    1 9 -8 5114.59
    -1 9 8 5690.53
    -1 9 8 6077.35
    -1 9 7 1889.85
    1 9 -7 2534.76
    -1 9 7 2172.06
    1 9 -6 7134.32
    -1 9 6 7810.51
    -1 9 6 7472.58
    -1 9 5 14324.7
    1 9 -5 13453.8
    -1 9 5 12912.2
    1 9 -4 15042.8
    -1 9 4 14807
    -1 9 4 15754.2
    -1 9 3 26.7034
    -1 9 3 -203.836
    1 9 -3 -36.234
    1 9 -3 19.7375
    1 9 -3 437.469
    -1 9 2 6651.54
    -1 9 2 7440.72
    1 9 -2 6379.34
    1 9 -2 6950.62
    1 9 -1 6017.34
    1 9 -1 6533.1
    -1 9 1 5487.75
    -1 9 1 6405.21
    1 9 -1 6289.47
    1 9 0 24274.1
    1 9 0 23568.2
    -1 9 0 22487.3
    1 9 0 24721.5
    1 9 1 2560.21
    -1 9 -1 2390.44
    1 9 1 3059
    1 9 1 2838.89
    1 9 1 3111.52
    -1 9 -1 2553.13
    1 9 2 1860.2
    1 9 2 2125.6
    -1 9 -2 2013.39
    1 9 2 2163.68
    1 9 3 847.4
    -1 9 -3 708.836
    1 9 3 408.355
    1 9 3 286.443
    1 9 4 -1.27741
    1 9 4 302.049
    1 9 4 -191.315
    -1 9 -4 -154.314
    1 9 5 18274.9
    -1 9 -5 16922
    1 9 5 17978.6
    1 9 5 18537.2
    1 9 6 5593.67
    1 9 6 4835.03
    1 9 6 4796.93
    -1 9 -6 5162.68
    1 9 7 2864.05
    -1 9 -7 3202.47
    1 9 7 2029.47
    -1 9 -8 8839.39
    -1 10 6 7294.68
    -1 10 6 7189.27
    -1 10 5 1049.15
    1 10 -5 1355.44
    -1 10 5 1047.82
    -1 10 4 6346.45
    -1 10 4 6448.08
    1 10 -4 5776.99
    -1 10 3 4446.53
    1 10 -3 3877.31
    1 10 -2 4666.95
    -1 10 2 5419.72
    1 10 -2 5059.75
    -1 10 1 3289.02
    1 10 -1 3760.13
    1 10 -1 3992.98
    1 10 0 3408.6
    1 10 1 8603
    1 10 2 688.418
    1 10 2 854.261
    1 10 3 16329
    1 10 3 16769.2
    -1 10 -4 2897.8
    1 10 4 2814.36
    1 10 5 13594.3
    -2 0 16 316.269
    -2 0 15 -149.058
    2 0 -15 -256.164
    -2 0 14 13210.7
    2 0 -14 14434.9
    2 0 -13 124.888
    -2 0 13 -238.667
    2 0 -13 124.36
    -2 0 12 3121.72
    2 0 -12 3348.3
    2 0 -12 2993.79
    2 0 -11 -253.045
    -2 0 11 -67.7149
    -2 0 11 38.8246
    -2 0 11 390.335
    2 0 -11 27.3037
    -2 0 10 77767.8
    2 0 -10 78316.8
    -2 0 10 79748.7
    -2 0 9 -69.9655
    2 0 -9 297.932
    -2 0 9 277.598
    2 0 -8 5371.03
    2 0 -8 5408.92
    -2 0 8 5804.3
    -2 0 8 5125.52
    -2 0 7 -57.3121
    -2 0 5 26.8757
    -2 0 4 597716
    -2 0 3 620.339
    -2 0 2 168572
    -2 0 1 -57.2074
    2 0 0 185419
    2 0 1 102.594
    2 0 2 94487.6
    2 0 3 219.878
    2 0 4 473997
    2 0 5 71.5449
    2 0 6 16908.2
    2 0 7 398.483
    2 0 7 105.414
    2 0 8 64286.1
    2 0 8 65627.2
    2 0 9 -236.287
    -2 0 -9 -93.0011
    2 0 9 51.4231
    2 0 10 2449.64
    -2 0 -10 3117.44
    2 0 10 3370.09
    -2 0 -11 269.726
    2 0 11 41.0621
    2 0 11 -6.17114
    -2 0 -12 56975.6
    2 0 12 55201.4
    -2 0 -13 35.2371
    2 0 13 -84.5371
    2 0 14 13399.2
    -2 -1 16 239.645
    -2 1 16 686.461
    2 1 -15 973.598
    -2 -1 15 511.367
    -2 1 15 690.484
    2 -1 -14 63.5871
    -2 1 14 539.023
    2 1 -14 -39.5956
    -2 -1 14 -75.7324
    -2 1 13 388.704
    2 -1 -13 -488.955
    -2 1 13 418.573
    2 1 -13 176.158
    2 1 -13 -234.268
    -2 -1 13 -37.035
    2 -1 -13 335.871
    2 1 -12 22170.8
    2 1 -12 20340
    2 -1 -12 21459.5
    -2 -1 12 21598.5
    -2 1 12 21211.3
    2 -1 -12 20919.4
    2 1 -11 2280.26
    -2 1 11 3638.51
    2 -1 -11 2275.25
    -2 1 11 2104.02
    -2 -1 11 1839.25
    2 -1 -11 2452.62
    -2 -1 11 1686.04
    -2 1 11 2552.55
    2 1 -11 2378.02
    -2 -1 10 941.879
    2 -1 -10 619.112
    2 1 -10 784.649
    -2 1 10 149.269
    -2 1 10 716.452
    -2 -1 10 767.028
    -2 1 10 668.812
    -2 1 9 103539
    -2 1 9 104051
    -2 -1 9 102168
    2 -1 -9 102777
    2 1 -9 96506.2
    -2 -1 9 101605
    2 1 -9 102111
    -2 1 8 39924.1
    -2 -1 8 37225.3
    2 1 -8 38078.9
    2 -1 -8 39566.9
    2 1 -8 35519.3
    -2 1 8 34922.2
    -2 -1 8 36796.3
    -2 1 8 38263.7
    -2 1 7 302829
    -2 -1 7 304941
    -2 1 6 131259
    -2 -1 6 132320
    -2 1 5 58562.2
    -2 -1 5 62537.2
    -2 -1 4 360207
    -2 1 4 351154
    -2 -1 3 434.845
    -2 1 3 417.767
    -2 1 2 21192.1
    -2 -1 2 23115.7
    2 1 -1 484483
    -2 1 1 459791
    -2 1 0 9070.63
    2 1 0 11640.5
    2 1 1 610825
    2 -1 1 587819
    2 -1 2 462618
    2 1 2 476513
    2 -1 3 139356
    2 1 3 137883
    2 -1 4 21928.2
    2 1 4 21850.8
    2 -1 5 276901
    2 1 5 275178
    2 1 6 27515.9
    2 -1 6 27221.8
    2 1 6 27252.3
    -2 1 -6 27489.2
    2 -1 7 102292
    -2 -1 -7 102257
    2 -1 7 105677
    2 1 7 103035
    2 1 7 103424
    -2 1 -7 102975
    -2 1 -7 99726.3
    2 1 7 102845
    2 1 8 7292.06
    -2 -1 -8 8319.35
    2 1 8 8074.74
    -2 1 -8 7284.89
    2 -1 8 8324.99
    2 1 8 7979.05
    2 1 9 1391.22
    2 1 9 1656.07
    2 1 9 895.955
    -2 -1 -9 1412.81
    2 -1 9 1316.87
    2 1 9 1198.19
    -2 1 -9 1357.86
    -2 -1 -10 11223.8
    -2 1 -10 10917.9
    2 1 10 10534.4
    2 -1 10 10866.5
    2 1 10 10491.4
    2 1 10 10485.1
    -2 -1 -11 266.974
    2 1 11 732.621
    2 1 11 990.409
    2 -1 11 678.845
    -2 1 -11 37.1415
    -2 1 -12 2900.12
    2 -1 12 2591.22
    2 1 12 2611.46
    2 1 12 2489.86
    -2 -1 -12 2540.06
    2 1 13 3807.27
    2 -1 13 4153.25
    2 1 13 4089.54
    -2 1 -13 4017.8
    2 1 14 -318.675
    2 -1 14 278.829
    2 2 -15 97.2782
    -2 2 15 -82.02
    -2 -2 15 252.392
    -2 2 15 103.432
    -2 -2 14 1611.98
    -2 2 14 2154.21
    -2 2 14 2014
    2 2 -14 1734.51
    -2 2 13 1307.83
    -2 -2 13 895.571
    -2 2 13 638.449
    2 2 -13 955.925
    -2 -2 12 273.257
    2 2 -12 324.829
    -2 2 12 667.016
    2 2 -12 230.801
    -2 2 12 256.891
    2 -2 -12 -85.8564
    -2 2 11 45536.8
    2 -2 -11 45647.6
    2 2 -11 44778.3
    -2 2 11 44451.7
    -2 2 11 44435.6
    2 -2 -11 44582.9
    2 2 -11 44842.3
    -2 -2 11 47159.6
    -2 -2 11 45419.9
    -2 2 10 3400.74
    -2 2 10 2402.74
    -2 2 10 2736.05
    -2 -2 10 3494.45
    2 2 -10 2708.62
    2 -2 -10 3673.77
    2 -2 -10 2951.09
    2 2 -10 3070.87
    -2 -2 10 2822.38
    -2 -2 9 62006.5
    -2 2 9 59367
    2 2 -9 57849.3
    2 -2 -9 59940.8
    2 2 -9 58478.8
    -2 2 9 59978.6
    -2 -2 9 61396.5
    2 2 -8 28112.5
    -2 -2 8 27299.5
    -2 2 8 28826.8
    -2 2 8 28389.7
    -2 2 8 28899.8
    -2 -2 8 29435.2
    2 -2 -8 29879.2
    -2 2 8 28976.9
    2 2 -8 29439
    -2 -2 7 67861.6
    -2 2 7 65873.3
    -2 2 7 64918.1
    2 2 -7 63912.8
    -2 2 7 69867.2
    -2 2 7 64482.6
    2 2 -7 66630
    -2 -2 6 62493.2
    -2 2 6 60081.7
    -2 -2 5 76754.3
    -2 2 5 76566
    -2 2 4 70031.1
    -2 -2 4 70488.5
    -2 2 3 160617
    -2 -2 3 166544
    -2 -2 2 8983.42
    -2 2 2 9312.88
    2 2 -2 8508.43
    -2 2 2 9196.3
    2 2 -1 14135.9
    -2 2 1 14668.7
    2 2 0 160596
    2 2 1 147116
    2 2 2 140044
    2 -2 3 26809.6
    2 2 3 28154.6
    2 2 4 6503.52
    2 -2 4 7076.14
    2 2 5 40840.7
    -2 2 -6 782.931
    2 2 6 479.139
    2 2 6 1183.18
    -2 2 -6 1005.36
    2 2 6 578.239
    -2 2 -7 57997.4
    2 2 7 56662.3
    -2 2 -7 58603.1
    2 2 7 57388.3
    2 2 7 58665.8
    2 -2 7 58855.1
    2 2 8 20983.8
    -2 2 -8 21124.4
    -2 2 -8 19552.3
    2 2 8 20452.1
    2 -2 8 20924.4
    2 2 8 21194.5
    2 2 8 20559.7
    -2 2 -9 26882
    -2 2 -9 25248.4
    2 2 9 25326.8
    2 -2 9 26262.7
    2 2 9 26340.6
    2 2 9 27245.1
    2 2 9 26983.3
    2 2 10 9307.68
    -2 2 -10 8808.45
    2 2 10 8727.03
    2 -2 10 9194.7
    2 2 10 8443.23
    2 -2 11 892.943
    2 2 11 885.295
    2 2 11 959.124
    2 2 11 705.911
    -2 2 -11 605.136
    -2 2 -12 9088.31
    2 2 12 8460.54
    2 -2 12 8632.88
    2 2 12 8382.48
    2 2 13 1753.34
    -2 2 -13 1336.39
    2 -2 13 1457.01
    2 2 13 1383.81
    2 2 14 14557.1
    2 2 14 13911.4
    -2 3 15 12834.4
    -2 3 15 13213.9
    2 3 -15 13549.8
    -2 -3 15 12816.8
    -2 3 15 12541.7
    2 3 -14 317.4
    -2 3 14 327.95
    -2 -3 14 260.186
    -2 3 14 380.526
    2 3 -13 39.448
    -2 -3 13 -65.4607
    -2 3 13 306.133
    -2 3 13 -666.656
    2 3 -12 498.448
    2 3 -12 600.34
    -2 3 12 1647.83
    -2 3 12 887.335
    -2 3 12 1469.62
    -2 -3 12 1448.76
    -2 3 11 33692
    -2 3 11 33028
    2 3 -11 33879.1
    -2 -3 11 31545.7
    -2 3 11 32815.7
    2 3 -11 35709.2
    2 3 -11 33816.3
    -2 3 10 6136.02
    -2 3 10 5621.5
    -2 3 10 5695.58
    -2 -3 10 5898.15
    2 3 -10 5233.68
    2 3 -10 4836.24
    -2 3 10 5709.48
    2 3 -10 5195.44
    -2 -3 10 6758.44
    2 3 -9 2193.65
    -2 -3 9 1830.66
    -2 3 9 2303.43
    -2 3 9 1322.89
    -2 3 9 1782.66
    -2 3 9 1970.78
    2 3 -9 1818.21
    -2 -3 9 1847.37
    2 3 -9 2009.27
    -2 -3 8 29143
    -2 3 8 31366.9
    2 3 -8 28563.3
    -2 3 8 28761.8
    -2 3 8 28052.3
    2 3 -8 28299.8
    -2 3 8 29124
    2 3 -8 28099.2
    -2 -3 8 29426.1
    -2 3 7 22324.9
    -2 3 7 24210.5
    2 3 -7 21908.7
    2 3 -7 22067.1
    -2 3 7 22303.3
    -2 -3 7 22526.6
    -2 3 7 22016.4
    -2 -3 7 24018.7
    2 3 -7 23189.5
    2 3 -7 22186
    -2 -3 6 175980
    2 3 -6 174803
    -2 3 6 180687
    -2 -3 5 34090.5
    -2 3 5 31986
    -2 -3 4 242767
    -2 3 4 239953
    -2 -3 3 33427.1
    -2 3 3 32152.6
    -2 3 2 70646.4
    -2 -3 2 73717.9
    2 3 -2 72820.8
    -2 3 1 4159.79
    2 3 -1 4791.19
    2 3 0 53841.4
    -2 3 0 38922.2
    2 3 1 313919
    2 3 2 181362
    2 3 3 313050
    2 3 4 151052
    2 3 5 15157.1
    2 3 5 16365.1
    2 3 5 14663.2
    -2 3 -5 15944.5
    2 3 5 17149.4
    -2 3 -5 16992
    -2 3 -6 72403.7
    2 3 6 71821.6
    2 3 6 73072.1
    2 3 6 73670.7
    2 3 6 72140.4
    -2 3 -6 75309.3
    2 3 7 43192
    -2 3 -7 41195.6
    2 3 7 43159.7
    -2 3 -7 42780.5
    2 3 7 42309.7
    2 3 7 41982.2
    -2 3 -8 18611.1
    2 3 8 18414.6
    -2 3 -8 18617.2
    2 3 8 18616.2
    2 3 8 19563.2
    2 3 8 18970.6
    2 3 9 6181.27
    -2 3 -9 5166.32
    2 3 9 5461.52
    -2 3 -9 5592.58
    2 3 9 5551.57
    2 3 9 5143.1
    2 3 10 36.9213
    2 3 10 353.358
    -2 3 -10 -41.0747
    -2 3 -10 77.4438
    2 3 10 159.02
    2 3 11 2856.77
    -2 3 -11 2644.55
    2 3 11 2718.68
    2 3 11 2774.13
    2 3 12 -6.55108
    2 3 12 81.3599
    2 3 12 -156.202
    -2 3 -12 -129.707
    2 3 13 716.141
    -2 3 -13 892.211
    2 3 13 692.624
    2 3 13 579.98
    -2 4 15 2005.77
    -2 4 14 50.3158
    -2 4 14 -66.15
    2 4 -14 225.656
    -2 4 13 9311.52
    -2 4 13 9777.9
    -2 4 13 9308.86
    -2 -4 13 9363.96
    2 4 -13 9311.09
    2 4 -12 8738.28
    -2 4 12 9795.81
    -2 4 12 10274
    -2 -4 12 8824.86
    -2 4 12 9185.98
    -2 4 11 960.273
    -2 4 11 963.594
    -2 -4 11 663.662
    -2 4 11 1037.25
    2 4 -11 1019.44
    2 4 -11 1214.6
    2 4 -10 12493.5
    2 4 -10 13292.2
    -2 4 10 15233.7
    -2 4 10 13109.9
    2 4 -10 13130
    -2 4 10 13228
    -2 -4 10 15252.8
    2 4 -10 14200.5
    -2 4 10 11622.9
    -2 -4 10 13640.9
    -2 4 9 4600.95
    2 4 -9 5003.35
    -2 -4 9 4240.18
    -2 -4 9 4959.31
    2 4 -9 5218.49
    -2 4 9 4493.27
    2 4 -9 4295.9
    2 4 -9 4377.2
    -2 4 9 4989.3
    2 4 -8 74404.7
    -2 4 8 71582.7
    -2 -4 8 76682.7
    2 4 -8 71970.9
    2 4 -8 71138.7
    -2 4 8 76907.1
    -2 4 8 73405
    -2 -4 8 70322.3
    2 4 -8 72194.4
    -2 4 7 122807
    2 4 -7 118652
    -2 -4 7 125757
    2 4 -7 117945
    -2 4 7 117108
    2 4 -7 125667
    -2 4 7 122391
    2 4 -7 121736
    2 4 -7 124662
    -2 4 7 124595
    -2 -4 7 123675
    -2 4 7 115812
    2 4 -6 287.088
    2 4 -6 866.26
    -2 4 6 67.2683
    -2 4 6 182.519
    -2 4 6 9.57992
    2 4 -6 140.304
    2 4 -6 206.584
    -2 -4 6 107.156
    2 4 -6 281.032
    -2 4 6 -239.574
    -2 4 6 -158.926
    2 4 -6 -46.7733
    -2 4 5 7162.97
    -2 -4 5 7530.79
    2 4 -5 7467.49
    2 4 -5 8486.03
    -2 4 5 7414.33
    2 4 -5 7466.22
    -2 4 5 7784.26
    2 4 -5 7888.84
    -2 4 5 6730.68
    2 4 -5 7492.67
    -2 -4 4 17616.7
    -2 4 4 16823.8
    -2 -4 3 20484.3
    -2 4 3 18377.5
    2 4 -2 221.65
    -2 -4 2 290.877
    -2 4 2 456.985
    -2 4 1 56923
    2 4 -1 59534.3
    2 4 0 30750.5
    2 4 1 15635.3
    2 4 2 24300.5
    -2 4 -3 188191
    2 4 3 184734
    2 4 3 180749
    2 4 4 81161
    2 4 4 82681.7
    2 4 4 74363.1
    -2 4 -4 80183.4
    2 4 4 73580.4
    2 4 4 77153.6
    2 4 4 82126.3
    2 4 4 79952.2
    -2 4 -5 69701.3
    2 4 5 74648.7
    2 4 5 72218.9
    -2 4 -5 72729.6
    2 4 5 70431.2
    2 4 5 73746.8
    2 4 5 68475.7
    2 4 5 73372.3
    2 4 6 10414.8
    2 4 6 9116.51
    2 4 6 9251.79
    -2 4 -6 8872.99
    -2 4 -6 8445.32
    2 4 6 10053.3
    2 4 6 9490.26
    2 4 6 8183.97
    2 4 7 2688.17
    -2 4 -7 3114.54
    2 4 7 3496.23
    2 4 7 2994.67
    2 4 7 3698.53
    -2 4 -7 2870.32
    2 4 8 54657.3
    -2 4 -8 55916.5
    2 4 8 55383.8
    -2 4 -8 58341
    2 4 8 54174.5
    2 4 8 55945.8
    -2 4 -9 5234.81
    2 4 9 4946.34
    2 4 9 5042.38
    -2 4 -9 5541.02
    2 4 9 5057.51
    -2 4 -10 13757.3
    -2 4 -10 13881.8
    2 4 10 14541.2
    2 4 10 13812.8
    2 4 10 13073.2
    2 4 10 11846.4
    2 4 11 17085.8
    -2 4 -11 19063.4
    2 4 11 17663.6
    2 4 11 17171.8
    2 4 11 18627.6
    2 4 12 136.143
    2 4 12 521.826
    2 4 12 131.137
    -2 4 -12 162.159
    2 4 12 -34.2801
    -2 4 -12 -318.91
    2 4 13 129.399
    2 4 13 203.697
    2 4 13 360.288
    2 4 13 350.846
    -2 5 14 743.495
    2 5 -14 1213.02
    -2 5 14 962.868
    -2 5 13 3541.83
    -2 5 13 3993.94
    2 5 -13 3772.96
    -2 5 13 3889.45
    -2 5 12 8797.08
    2 5 -12 8953.48
    -2 5 12 7914.1
    -2 5 12 8597.83
    2 5 -11 -263.792
    -2 5 11 131.822
    2 5 -11 230.892
    -2 5 11 120.729
    2 5 -11 -144.018
    -2 5 11 159.645
    2 5 -10 5671.63
    -2 5 10 6038.48
    2 5 -10 5504.49
    2 5 -10 5188.84
    -2 5 10 6074.78
    -2 5 9 550.223
    -2 5 9 1093.01
    2 5 -9 798.766
    2 5 -9 813.893
    2 5 -9 1142.79
    -2 5 9 1423.04
    -2 -5 8 141600
    -2 5 8 141110
    2 5 -8 137921
    2 5 -8 134596
    -2 5 8 140573
    -2 5 8 141046
    2 5 -8 145119
    -2 5 7 1465.44
    2 5 -7 1553.83
    2 5 -7 1482.66
    2 5 -7 1671.71
    -2 5 7 1876.79
    -2 5 7 2041.59
    -2 -5 7 1163.51
    2 5 -7 1325.69
    2 5 -7 1968.37
    2 5 -7 1898.55
    2 5 -6 39127.8
    2 5 -6 40844.4
    2 5 -6 38793
    -2 -5 6 39706.6
    -2 5 6 40657.3
    -2 5 6 40095.8
    -2 5 6 42807.6
    2 5 -6 39760
    2 5 -6 39031
    -2 5 6 37812.4
    -2 5 6 41389.4
    -2 5 5 77998.5
    -2 -5 5 75988.3
    -2 5 5 76792.6
    2 5 -5 74789.4
    -2 5 5 76424.3
    2 5 -5 76267.2
    2 5 -5 80352.5
    -2 5 5 76948.2
    2 5 -5 74395.7
    2 5 -5 76130.7
    2 5 -5 77170.3
    -2 5 5 74389.4
    2 5 -4 763.88
    -2 5 4 699.645
    -2 5 4 581.369
    -2 5 4 1139.64
    2 5 -4 669.914
    -2 5 4 701.227
    2 5 -4 845.241
    2 5 -4 931.409
    2 5 -4 574.653
    2 5 -3 69377.6
    2 5 -3 70960.3
    2 5 -3 69974.1
    -2 5 3 72019.3
    -2 5 3 65567.5
    -2 5 3 72329.6
    2 5 -3 73083.9
    -2 5 3 71668.8
    2 5 -3 72477.8
    -2 -5 3 69776.9
    -2 5 2 120278
    2 5 -2 128352
    -2 -5 2 120148
    -2 5 2 121499
    2 5 -2 125085
    2 5 -2 124748
    2 5 -2 124723
    2 5 -2 124800
    2 5 -2 124131
    2 5 -1 6279.51
    2 5 -1 6054.99
    2 5 -1 5789.2
    2 5 -1 6111.22
    2 5 -1 5674.38
    2 5 -1 5461.44
    2 5 0 60014.6
    2 5 0 58447.6
    2 5 0 57295.2
    2 5 0 56561.7
    2 5 0 55576.7
    2 5 0 57594.3
    -2 5 -1 23086.2
    2 5 1 24570.6
    2 5 1 23409.6
    2 5 1 24382.9
    2 5 1 24335.7
    2 5 1 24664.9
    2 5 1 22570.9
    2 5 1 25238.1
    2 5 2 395.708
    2 5 2 141.636
    -2 5 -2 -135.515
    2 5 2 234.531
    2 5 2 -33.8384
    2 5 2 30.0708
    2 5 2 -90.8297
    2 5 2 566.54
    2 5 3 5016.34
    2 5 3 4702.92
    2 5 3 4659.08
    2 5 3 5112.76
    2 5 3 5018.32
    -2 5 -3 4558.86
    2 5 3 3989.03
    2 5 3 4437.17
    2 5 3 4188.91
    2 5 4 101965
    2 5 4 100487
    -2 5 -4 106229
    2 5 4 98577.8
    2 5 4 97409.4
    2 5 4 99297.4
    2 5 4 102219
    2 5 4 101309
    2 5 4 101394
    2 5 5 9646.59
    2 5 5 9944.33
    -2 5 -5 9762.41
    2 5 5 9375.14
    2 5 5 10173.9
    2 5 5 10608.4
    2 5 5 8684.16
    2 5 5 9975.37
    2 5 5 9881.24
    2 5 6 191425
    -2 5 -6 198033
    2 5 6 190446
    2 5 6 195823
    2 5 6 192811
    2 5 6 193092
    2 5 6 190553
    -2 5 -6 192670
    2 5 6 190511
    2 5 7 1375.71
    2 5 7 1414.23
    2 5 7 747.481
    2 5 7 1263.73
    2 5 7 1269.7
    -2 5 -7 1782.48
    -2 5 -7 1139.98
    2 5 7 1832.23
    2 5 7 1465.19
    2 5 8 2628.58
    -2 5 -8 3628.47
    2 5 8 3280.98
    -2 5 -8 2629.68
    2 5 8 3269.7
    2 5 8 2992.1
    2 5 9 12324.8
    2 5 9 11206
    2 5 9 11284.2
    -2 5 -9 11534.8
    2 5 9 11182.9
    -2 5 -9 11579.5
    2 5 10 7218.85
    -2 5 -10 7230.8
    2 5 10 6336.66
    -2 5 -10 5618.2
    2 5 10 6089.64
    2 5 10 6602.04
    2 5 11 3936.44
    2 5 11 4421.81
    2 5 11 4166.15
    2 5 11 4072.36
    -2 5 -11 3818.54
    2 5 12 2121.97
    2 5 12 2633.82
    2 5 12 3060.96
    2 5 12 1875.84
    -2 6 13 3252.37
    -2 6 13 3293.64
    -2 6 13 2909.43
    -2 6 12 10089.4
    -2 6 12 9918.4
    -2 6 12 9741.2
    2 6 -12 10917.4
    -2 6 12 10632.1
    -2 6 11 10955.3
    2 6 -11 10900.3
    -2 6 11 10948
    -2 6 11 11675.8
    -2 6 11 11509.4
    -2 6 10 15666.8
    -2 6 10 14952.8
    -2 6 10 14928.9
    -2 6 10 14499
    2 6 -10 14964.6
    2 6 -10 14953.1
    2 6 -9 9850.25
    -2 6 9 9971.95
    2 6 -9 10273.5
    -2 6 9 10874.3
    -2 6 9 7343.91
    -2 6 9 9778.7
    2 6 -8 44124.8
    -2 6 8 44295
    -2 6 8 41318.4
    2 6 -8 42862.2
    -2 6 8 45482
    2 6 -7 23094.8
    -2 6 7 23164.8
    2 6 -7 23070.8
    2 6 -7 23969.3
    2 6 -7 24813.4
    -2 6 7 24418
    -2 6 7 23151.1
    -2 6 6 65228.3
    -2 6 6 64442
    2 6 -6 65680.1
    2 6 -6 65398.6
    -2 6 6 66073.7
    2 6 -6 64025.9
    2 6 -6 68783.4
    -2 6 5 7854.48
    -2 6 5 8105.63
    2 6 -5 8532.1
    2 6 -5 8562.3
    2 6 -5 8603.74
    -2 -6 5 8709.11
    -2 6 5 7943.99
    2 6 -5 7797.3
    2 6 -5 8544.67
    -2 6 5 7930.66
    2 6 -5 8191.26
    -2 6 4 34326.2
    -2 6 4 31304
    2 6 -4 31685.4
    -2 -6 4 33750.9
    2 6 -4 33247.8
    -2 6 4 29992.4
    2 6 -4 33020
    2 6 -4 33756.4
    2 6 -4 32792.9
    2 6 -4 33222
    2 6 -3 5298.7
    -2 6 3 5007.11
    -2 6 3 4896.86
    -2 6 3 4765.64
    2 6 -3 5414.46
    -2 -6 3 4516.77
    2 6 -3 5333.58
    2 6 -3 5330.23
    2 6 -3 5078.56
    2 6 -2 48653.9
    2 6 -2 48194.5
    -2 6 2 45959.7
    2 6 -2 49018
    -2 6 2 45346.5
    -2 -6 2 47509.5
    2 6 -2 52067.8
    2 6 -2 50583
    2 6 -2 49984
    2 6 -2 51556.1
    2 6 -1 898.285
    2 6 -1 1076.28
    2 6 -1 949.805
    -2 6 1 548.606
    -2 -6 1 1395
    2 6 -1 962.042
    2 6 -1 781.988
    2 6 -1 1275.64
    -2 6 1 1182.68
    2 6 -1 1393.57
    -2 6 0 18409.7
    2 6 0 18230.7
    -2 6 0 16848.9
    2 6 0 19067.4
    2 6 0 18325.1
    -2 6 0 16338.8
    -2 6 0 18888.1
    2 6 0 17471.2
    2 6 0 17329.8
    2 6 0 17556.4
    2 6 0 17970.7
    2 6 0 17416.9
    2 6 1 6991.92
    -2 6 -1 6825.47
    2 6 1 7843.97
    2 6 1 7473.74
    -2 6 -1 6150.28
    2 6 1 6898.93
    2 6 1 6580.16
    2 6 1 6931.82
    2 6 1 7261.03
    2 6 2 1702.67
    2 6 2 1742.44
    2 6 2 1759.88
    2 6 2 1702.48
    2 6 2 2231.86
    -2 6 -2 2418.04
    2 6 2 1435.99
    2 6 2 1979.6
    2 6 3 5455.29
    2 6 3 5730.41
    2 6 3 5699.62
    2 6 3 5421.11
    2 6 3 4940.33
    2 6 3 6179.27
    -2 6 -3 6015.51
    2 6 3 5900.57
    2 6 3 5525.2
    2 6 4 19944.1
    2 6 4 18442.9
    2 6 4 18125.7
    2 6 4 18823.6
    2 6 4 20128.3
    -2 6 -4 20845.8
    2 6 4 17643.3
    2 6 4 18151.3
    2 6 4 19070.3
    2 6 5 26862.8
    2 6 5 27950.2
    2 6 5 28238
    2 6 5 28778.4
    -2 6 -5 29116.1
    2 6 5 28879
    2 6 5 27251.5
    2 6 5 25894.3
    2 6 6 1721.19
    -2 6 -6 1343.57
    2 6 6 1302.39
    2 6 6 1190.5
    2 6 6 807.707
    2 6 6 1008.28
    2 6 6 1356.48
    2 6 7 16512.3
    2 6 7 15744.9
    2 6 7 17057.7
    -2 6 -7 15504
    2 6 7 15860.4
    2 6 7 15733.4
    2 6 8 2112.64
    -2 6 -8 2345.8
    2 6 8 1282.92
    2 6 8 2424.56
    2 6 8 1307.6
    2 6 8 1212.42
    -2 6 -9 14685.9
    2 6 9 13728.8
    2 6 9 13799.3
    2 6 9 13208.6
    2 6 9 12897.1
    2 6 10 2173.74
    2 6 10 2337.01
    -2 6 -10 1708.41
    2 6 10 2481.97
    2 6 10 2266.59
    2 6 11 4205.42
    2 6 11 3865.32
    2 6 11 4474.92
    2 6 11 3656.65
    2 6 11 3960.1
    -2 7 12 5937.97
    -2 7 12 6931.31
    -2 7 11 5546.93
    -2 7 11 5439.05
    -2 7 11 5288.88
    2 7 -11 4553.95
    2 7 -10 1839.75
    -2 7 10 1557.69
    2 7 -10 1617.08
    -2 7 10 1637.72
    -2 7 10 1654.89
    -2 7 9 36.9064
    -2 7 9 -328.088
    2 7 -9 -125.334
    2 7 -9 162.677
    -2 7 9 -17.7631
    2 7 -8 15011
    -2 7 8 14072.9
    2 7 -8 13918.6
    -2 7 8 15434.3
    -2 7 8 15204
    -2 7 7 749.913
    -2 7 7 1055.97
    2 7 -7 756.87
    2 7 -7 1052.73
    2 7 -7 1028.03
    -2 7 7 490.382
    2 7 -6 4798.23
    -2 7 6 5131.82
    -2 7 6 5300.29
    2 7 -6 4470.86
    2 7 -6 5682.09
    2 7 -6 5159.76
    2 7 -5 59476.9
    -2 7 5 61258.9
    -2 7 5 60264.6
    2 7 -5 59172
    2 7 -5 59591
    2 7 -5 60326.1
    2 7 -4 22908.8
    -2 7 4 24497.2
    2 7 -4 24050.7
    -2 7 4 24645.4
    2 7 -4 25102.2
    2 7 -4 23474.3
    2 7 -4 23809.2
    2 7 -4 24455.6
    2 7 -3 104488
    -2 7 3 101900
    2 7 -3 101615
    2 7 -3 105328
    -2 7 3 101465
    2 7 -3 103987
    2 7 -3 107841
    2 7 -2 453.243
    -2 7 2 1921.37
    2 7 -2 1189.65
    -2 7 2 1479.8
    2 7 -2 1532.25
    2 7 -2 2033.94
    2 7 -2 1771.77
    -2 7 1 1540.67
    2 7 -1 1510.03
    2 7 -1 1479.56
    -2 -7 1 1456.09
    2 7 -1 1634.94
    2 7 -1 1857.9
    2 7 -1 1157.96
    2 7 -1 1984.71
    -2 7 1 1092.68
    2 7 -1 2055.02
    2 7 0 33471.2
    -2 7 0 31197.2
    2 7 0 32622.7
    2 7 0 31707.5
    2 7 0 34605.3
    2 7 0 34714.8
    2 7 0 33633.3
    2 7 0 33521.7
    -2 7 0 31109.2
    2 7 1 1865.41
    2 7 1 603.245
    2 7 1 755.72
    2 7 1 625.562
    2 7 1 953.878
    2 7 1 740.178
    -2 7 -1 642.202
    2 7 1 724.728
    -2 7 -1 238.22
    2 7 2 86021.7
    2 7 2 82634.3
    -2 7 -2 85577.5
    2 7 2 84441.2
    2 7 2 84707
    2 7 2 83070.9
    2 7 2 83888.6
    2 7 2 82939.2
    2 7 3 38996.9
    2 7 3 40100.3
    2 7 3 40529.6
    -2 7 -3 38938.4
    2 7 3 38741.2
    2 7 3 39396.6
    2 7 3 39484.7
    2 7 3 38343.6
    2 7 4 660.302
    2 7 4 298.506
    2 7 4 -115.389
    2 7 4 358.345
    -2 7 -4 391.019
    2 7 4 191.635
    2 7 4 474.322
    2 7 5 6490.68
    -2 7 -5 6465.56
    2 7 5 6365.91
    2 7 5 6367.07
    2 7 5 6164.11
    2 7 5 4749.84
    2 7 5 5569.93
    2 7 6 14679.1
    2 7 6 12965.1
    -2 7 -6 15298.6
    2 7 6 12869.7
    2 7 6 14075.9
    2 7 6 14267.3
    2 7 6 14306.1
    2 7 7 450.293
    2 7 7 6.28163
    2 7 7 65.0804
    -2 7 -7 559.507
    2 7 7 -134.059
    2 7 7 376.267
    2 7 7 34.4199
    2 7 8 1256.06
    2 7 8 340.226
    2 7 8 1161.05
    2 7 8 820.61
    -2 7 -8 983.363
    2 7 8 699.158
    2 7 8 997.404
    2 7 9 15127
    2 7 9 15311.4
    2 7 9 13754
    2 7 9 15526.9
    -2 7 -9 15203.6
    2 7 10 2969.89
    2 7 10 2880.63
    -2 7 -10 2855.54
    2 7 10 3121.39
    2 7 10 3444.83
    -2 8 10 102.318
    2 8 -10 5.6872
    -2 8 10 467.59
    2 8 -9 26571.2
    -2 8 9 27534.9
    -2 8 9 26363.9
    -2 8 8 3498.26
    2 8 -8 2992.65
    -2 8 8 3419.48
    -2 8 7 6014.18
    2 8 -7 6321.32
    -2 8 7 5875.08
    2 8 -6 672.189
    -2 8 6 56.8117
    2 8 -6 571.673
    -2 8 6 277.003
    2 8 -6 132.596
    2 8 -5 945.412
    -2 8 5 1246.05
    2 8 -5 847.48
    2 8 -5 1126.25
    -2 8 5 1280.35
    2 8 -5 872.339
    2 8 -4 12878.7
    -2 8 4 11642.8
    -2 8 4 10096.9
    2 8 -4 10128.7
    2 8 -4 11936.1
    2 8 -4 11628.4
    2 8 -3 1247.86
    2 8 -3 1546.9
    2 8 -3 1751.76
    2 8 -3 359.075
    -2 8 3 1503.53
    2 8 -3 1884.74
    -2 8 3 1799.98
    2 8 -2 3186.48
    2 8 -2 2956.72
    -2 8 2 2308.91
    2 8 -2 2140.37
    2 8 -2 2339.68
    2 8 -2 2078.44
    -2 8 2 2905.72
    2 8 -1 24783.7
    2 8 -1 24720.7
    2 8 -1 24528.6
    -2 8 1 23777.1
    2 8 -1 25788.7
    -2 8 1 23389.4
    2 8 -1 26411.7
    -2 8 0 -759.163
    2 8 0 272.328
    2 8 0 -795.777
    -2 8 0 186.637
    2 8 0 -395.37
    2 8 0 -281.275
    2 8 0 -168.383
    2 8 1 2097.33
    2 8 1 1255.09
    2 8 1 1172.05
    2 8 1 1386.18
    2 8 1 1482.7
    -2 8 -1 1345.74
    2 8 2 3833.82
    -2 8 -2 4661.65
    2 8 2 4363.16
    2 8 2 3971.16
    2 8 2 4128.71
    2 8 2 3500.82
    2 8 3 56506.5
    -2 8 -3 59568.4
    2 8 3 60230.2
    2 8 3 58463.8
    2 8 3 58865.4
    2 8 3 59811.4
    2 8 3 62948.4
    2 8 4 21358.8
    -2 8 -4 22647.9
    2 8 4 21762.3
    2 8 4 22043.7
    2 8 4 22122.6
    2 8 4 22004.5
    2 8 5 -332.451
    2 8 5 506.531
    -2 8 -5 800.136
    2 8 5 152.892
    2 8 5 822.797
    2 8 5 540.908
    2 8 6 1790.59
    2 8 6 2476.04
    -2 8 -6 2504.22
    2 8 6 2820.16
    2 8 6 1981.86
    2 8 6 2194.8
    2 8 7 54274.3
    2 8 7 59284.4
    -2 8 -7 59899.9
    2 8 7 56686.6
    2 8 7 56751.4
    2 8 7 57512.9
    2 8 8 6052.51
    2 8 8 5676.94
    2 8 8 6529.48
    2 8 8 5403.13
    -2 8 -8 5639.47
    -2 8 -9 9544.67
    2 8 9 9576.19
    -2 9 9 13993.4
    -2 9 8 13525.3
    2 9 -8 13707.7
    -2 9 8 12661.9
    -2 9 7 7536.18
    2 9 -7 6160.84
    -2 9 7 7009.84
    -2 9 6 13427.5
    2 9 -6 12844.8
    -2 9 6 12091.8
    2 9 -5 101.973
    2 9 -5 -119.453
    -2 9 5 284.607
    -2 9 5 63.9975
    2 9 -4 639.442
    -2 9 4 588.417
    2 9 -4 263.031
    -2 9 4 502.755
    2 9 -4 362.768
    2 9 -3 20675.9
    2 9 -3 20726.7
    -2 9 3 19336.6
    2 9 -3 19926.2
    -2 9 3 21378
    -2 9 2 4477.04
    2 9 -2 4763.05
    2 9 -2 4828.59
    2 9 -2 5489.19
    -2 9 2 5307.58
    2 9 -2 5220.02
    -2 9 1 31714.1
    2 9 -1 32168.4
    2 9 -1 30638.8
    -2 9 1 30961
    2 9 -1 32825.9
    2 9 -1 32737
    2 9 0 7498.77
    2 9 0 6843.13
    2 9 0 6696.72
    2 9 0 8572.81
    2 9 1 1339.38
    2 9 1 1390.37
    2 9 1 1550.49
    2 9 2 5188.55
    -2 9 -2 5523.56
    2 9 2 5447.61
    2 9 3 -138.435
    2 9 3 -44.8089
    -2 9 -3 307.167
    2 9 3 127.801
    2 9 4 2072.51
    -2 9 -4 2341.3
    2 9 4 2312.17
    2 9 4 3104.49
    2 9 5 30901.3
    -2 9 -5 31984.6
    2 9 5 33546.5
    2 9 5 31401.1
    2 9 6 12714.4
    -2 9 -6 13400
    2 9 6 13519.5
    -2 9 -7 11310.6
    2 10 -5 699.9
    -2 10 5 801.836
    -2 10 5 718.605
    -2 10 4 3735.91
    -2 10 4 4211.36
    2 10 -4 4367.3
    2 10 -3 6871.51
    2 10 -3 6722.71
    -2 10 3 6592.43
    2 10 -2 579.734
    -2 10 2 296.846
    2 10 -2 -188.283
    2 10 -1 -130.557
    2 10 -1 200.523
    2 10 0 166.497
    2 10 0 762.561
    2 10 1 6318.81
    2 10 1 4848.93
    2 10 2 6766.22
    2 10 2 7461.39
    2 10 3 776.74
    2 10 3 926.705
    2 10 4 24210.5
    -3 0 16 907.335
    -3 0 15 372.57
    3 0 -15 -285.426
    -3 0 14 45229.1
    3 0 -14 44429.4
    3 0 -14 45374.9
    -3 0 13 -211.329
    3 0 -13 121.8
    3 0 -13 140.73
    3 0 -12 114726
    -3 0 12 111718
    3 0 -12 113866
    -3 0 11 -16.1141
    -3 0 11 -600.462
    3 0 -11 19.4471
    -3 0 10 4954.37
    3 0 -10 4078.82
    -3 0 10 4320.56
    3 0 -9 39.5366
    3 0 -9 -22.2246
    -3 0 9 233.72
    -3 0 9 76.2793
    -3 0 9 161.995
    -3 0 8 32.4064
    -3 0 8 123.736
    3 0 -8 340.883
    3 0 -8 -219.932
    -3 0 8 267.386
    -3 0 7 49.0861
    -3 0 6 2976.61
    -3 0 5 -1.30454
    -3 0 4 192631
    -3 0 3 173.601
    -3 0 2 330504
    -3 0 1 44.2357
    3 0 0 765609
    3 0 1 15.1468
    3 0 2 557527
    3 0 3 79.1701
    3 0 4 333842
    3 0 5 79.8226
    -3 0 -6 198245
    3 0 6 192117
    3 0 6 200299
    3 0 6 197498
    3 0 7 176.201
    3 0 7 -166.014
    -3 0 -7 -220.866
    3 0 8 341.017
    -3 0 -8 358.778
    3 0 8 255.752
    -3 0 -9 316.542
    3 0 9 267.815
    3 0 9 -445.491
    -3 0 -10 8684.68
    3 0 10 7545.51
    3 0 10 8131.42
    -3 0 -11 245.472
    3 0 11 -50.747
    3 0 12 347.739
    3 0 13 -75.7979
    -3 -1 16 2289.24
    3 1 -16 2252.34
    -3 1 16 2131.45
    3 1 -15 14334.9
    -3 1 15 14644.7
    3 -1 -15 13512.1
    -3 -1 15 14226.1
    -3 1 14 484.307
    -3 -1 14 35.5868
    3 -1 -14 -100.149
    -3 1 14 738.196
    3 -1 -14 200.621
    3 1 -14 -37.5977
    3 1 -14 -395.142
    -3 1 13 3278.88
    -3 -1 13 3522.5
    3 -1 -13 3041.26
    3 -1 -13 2297.46
    3 1 -13 2783.47
    3 1 -13 2993.11
    3 1 -12 26090.5
    3 1 -12 27814.9
    3 -1 -12 25816.3
    3 -1 -12 25985.5
    -3 1 12 25916.4
    -3 -1 12 26859.1
    3 1 -11 8622.01
    -3 1 11 8248.95
    -3 1 11 6747.82
    -3 1 11 9471.93
    -3 -1 11 7815.16
    -3 -1 11 7835.18
    3 -1 -11 7655.63
    -3 -1 10 5313.15
    3 -1 -10 5262.02
    3 1 -10 5232.16
    3 1 -10 5101.6
    -3 1 10 5763.38
    -3 1 10 5771.66
    -3 -1 10 5981.73
    3 -1 -9 53377.6
    -3 1 9 53090.2
    -3 -1 9 52793.7
    -3 1 9 54301.4
    3 1 -9 53391.2
    3 1 -9 52174.1
    -3 1 9 53536.6
    -3 -1 9 54812.2
    -3 -1 8 15819.3
    3 1 -8 15898.3
    -3 1 8 16030.9
    -3 1 8 16725.9
    -3 1 8 15811.6
    3 1 -8 15660.6
    -3 1 8 16067.5
    3 -1 -8 17360.9
    -3 -1 8 16884.9
    -3 -1 7 14895.2
    -3 1 7 15904.6
    -3 -1 6 3460.57
    -3 1 6 2924.96
    -3 -1 5 37856.1
    -3 1 5 37558.9
    -3 1 4 51332.1
    -3 -1 4 51843.1
    -3 1 3 372102
    -3 -1 3 381554
    -3 -1 2 44447.4
    -3 1 2 42473
    -3 1 1 936126
    3 1 -1 959288
    3 1 0 453.225
    -3 1 0 242.107
    3 -1 1 176.685
    3 1 1 184.827
    3 -1 2 195682
    3 1 2 196318
    3 -1 3 47120.6
    3 1 3 48543.8
    3 1 4 5323.9
    3 -1 4 5755.53
    -3 1 -5 514.112
    -3 1 -5 618.779
    3 1 5 224.083
    3 1 5 529.615
    3 1 6 26698.3
    3 -1 6 27602.7
    -3 1 -6 25164.5
    -3 1 -6 25783
    -3 -1 -6 27786.8
    3 1 6 27036.9
    3 1 6 27502.9
    3 1 6 27423.8
    3 1 7 1368.45
    3 1 7 1252.77
    3 -1 7 1173.91
    -3 -1 -7 1252.66
    -3 1 -7 1065.59
    3 1 7 783.254
    3 1 7 1137.01
    3 1 8 4698.73
    -3 1 -8 4690.1
    -3 -1 -8 5522.97
    3 1 8 5986.13
    3 1 8 5400.94
    3 -1 8 6152.06
    3 1 8 6216.08
    3 1 9 6141.43
    -3 -1 -9 6982.88
    3 -1 9 6364.59
    -3 1 -9 6142.72
    3 1 9 6542.92
    -3 1 -10 11369.9
    -3 -1 -10 11274.7
    3 1 10 10531.1
    3 1 10 11613.8
    3 -1 10 10462.4
    3 -1 11 3128.74
    -3 1 -11 2911.36
    3 1 11 3906.91
    3 1 11 2485.67
    -3 1 -12 5360.89
    3 -1 12 5475.84
    3 1 12 5126.5
    3 1 12 4026.44
    3 1 13 3638.53
    3 -1 13 3945.95
    3 2 -15 403.463
    -3 2 15 956.701
    -3 -2 15 988.146
    -3 2 15 556.229
    -3 2 14 655.104
    -3 -2 14 494.171
    3 2 -14 491.932
    -3 2 14 1079.12
    -3 2 13 3121.94
    -3 -2 13 3503.24
    3 2 -13 3563.02
    -3 2 13 3913.89
    3 -2 -13 3160
    3 2 -13 3258.52
    -3 2 13 3279.9
    3 2 -12 27577.9
    -3 2 12 26854.9
    3 -2 -12 29495.4
    3 2 -12 26282.8
    3 -2 -12 26124
    -3 -2 12 26892.6
    -3 2 12 26153.4
    3 2 -11 11767.5
    -3 2 11 12757.9
    -3 2 11 13401.5
    -3 -2 11 12375.9
    -3 2 11 11775.6
    3 -2 -11 13736.7
    3 2 -11 12926.7
    3 -2 -11 13005.5
    -3 -2 11 13591.7
    3 2 -10 103841
    -3 2 10 102603
    3 2 -10 105117
    -3 -2 10 107549
    3 -2 -10 106536
    -3 2 10 107412
    -3 2 10 108591
    -3 -2 10 106872
    3 -2 -9 54775
    -3 2 9 53919.7
    -3 -2 9 56275.6
    -3 2 9 53999.3
    -3 2 9 54207
    -3 2 9 55520.9
    3 2 -9 53311.8
    -3 2 9 48461.7
    -3 -2 9 55941.2
    3 2 -9 54843.5
    3 -2 -8 3003.58
    -3 -2 8 2833.06
    3 2 -8 2663.59
    -3 2 8 2661.82
    -3 2 8 2986.23
    -3 2 8 3366.97
    -3 -2 8 2804.17
    -3 2 8 3009.16
    3 2 -8 2259
    -3 2 7 3059.2
    -3 2 7 3560.66
    3 2 -7 3317.22
    -3 2 7 2869.22
    -3 -2 7 2538.33
    3 2 -7 3255.39
    3 2 -7 2595.15
    -3 -2 6 30256.2
    -3 2 6 29980.7
    -3 -2 5 912.687
    -3 2 5 1193.58
    -3 2 4 21060.4
    -3 -2 4 23057.8
    -3 -2 3 3838.68
    -3 2 3 4297.67
    3 2 -2 600.485
    -3 -2 2 634.409
    -3 2 2 672.009
    3 2 -1 76915
    -3 2 1 73681.9
    3 2 0 64655.9
    3 2 1 133427
    3 2 2 439.118
    3 2 3 5847.42
    3 2 4 1233.29
    -3 2 -5 20387.1
    3 2 5 20100.6
    -3 2 -5 19393.2
    3 2 5 19145.2
    3 2 5 19811.2
    3 2 5 21036.2
    3 2 6 32778.2
    -3 2 -6 32167.4
    -3 2 -6 34387.2
    -3 -2 -6 31643.9
    3 -2 6 33014.3
    3 2 6 35179.5
    3 2 6 37221.5
    3 2 6 31704.9
    3 2 7 18459.3
    -3 2 -7 17595.4
    3 2 7 18928.6
    -3 -2 -7 17828.4
    -3 2 -7 18601.1
    3 2 7 17382.6
    3 2 7 18909.9
    3 -2 7 17351.3
    3 2 8 28603.6
    3 2 8 29996.3
    -3 -2 -8 27283.8
    -3 2 -8 29579.7
    3 2 8 28853.6
    3 2 8 28381.7
    3 -2 8 28154.9
    3 2 9 6410.72
    3 2 9 5713.98
    3 2 9 4871.08
    3 2 9 6087.08
    3 -2 9 6135.93
    -3 2 -9 5858.95
    3 -2 10 511.737
    3 2 10 456.487
    3 2 10 688.498
    -3 2 -10 571.918
    3 2 10 232.529
    -3 2 -11 4172.63
    3 2 11 3930.98
    3 -2 11 5707.44
    3 2 11 4602.86
    3 2 12 8886.16
    3 2 12 8173.5
    -3 2 -12 9364.62
    3 2 13 -31.246
    3 2 13 194.606
    -3 2 -13 83.3099
    -3 3 15 5761.29
    3 3 -15 5424.19
    -3 3 15 5156.96
    -3 -3 15 6166.11
    -3 -3 14 6267.75
    3 3 -14 5868.94
    -3 3 14 5135.22
    -3 3 14 5486.14
    -3 3 13 -535.658
    -3 3 13 -178.793
    -3 3 13 -107.698
    3 3 -13 13.7634
    -3 -3 13 169.592
    3 3 -13 -8.3859
    3 3 -12 29517.4
    3 3 -12 28584.1
    -3 3 12 30093.1
    -3 3 12 31907.2
    -3 -3 12 31079.8
    -3 3 12 29503.2
    -3 -3 11 28511.4
    -3 3 11 27419.2
    3 3 -11 30504.2
    3 3 -11 30749
    -3 3 11 26957.7
    3 3 -11 27645.5
    -3 3 11 29386.2
    3 3 -10 847.974
    -3 -3 10 1123.79
    -3 3 10 1377.19
    -3 3 10 538.375
    3 3 -10 606.924
    -3 3 10 624.092
    -3 -3 10 917.74
    -3 3 9 -221.802
    3 3 -9 294.728
    -3 3 9 67.6833
    -3 -3 9 156.325
    3 3 -9 90.8657
    -3 3 9 57.8445
    -3 3 9 223.039
    -3 -3 9 427.802
    -3 3 9 -80.3043
    -3 -3 8 11254.4
    -3 3 8 11443
    3 3 -8 9744.65
    -3 -3 8 11353.9
    -3 3 8 10292.7
    -3 3 8 10749.8
    -3 3 8 10631
    3 3 -8 10198.9
    -3 3 7 10970
    3 3 -7 12155.5
    -3 3 7 11685
    3 3 -7 12260.2
    -3 3 7 12332.8
    3 3 -7 12910.5
    -3 -3 7 11875.2
    3 3 -7 12318.3
    3 3 -7 11833
    3 3 -7 12179.5
    3 3 -6 17788.7
    -3 -3 6 14795.4
    -3 3 6 16832.2
    -3 3 6 15397.2
    3 3 -6 16379
    3 3 -6 16498.9
    3 3 -6 15679.6
    -3 3 6 16511.2
    -3 -3 5 98540.7
    -3 3 5 92537.9
    -3 -3 4 101938
    -3 3 4 96739
    -3 -3 3 16077.6
    -3 3 3 15828.5
    -3 3 2 40021.3
    -3 -3 2 41184.9
    3 3 -2 42849
    3 3 -1 243545
    3 3 0 138240
    3 3 1 50956.8
    3 3 2 37039.8
    3 3 3 302085
    -3 3 -4 38607.6
    3 3 4 39276.3
    -3 3 -4 38497.6
    3 3 4 39412.1
    3 3 4 40740.8
    3 3 4 37230.1
    -3 3 -5 40976.6
    3 3 5 41987.1
    -3 3 -5 41174
    3 3 5 40827.4
    3 3 5 42149.5
    3 3 5 41649.1
    3 3 6 8359.63
    3 3 6 8983.45
    -3 3 -6 9309.8
    -3 3 -6 9296.86
    3 3 6 9026.92
    3 3 6 8510.82
    3 3 7 81886.7
    -3 3 -7 85571.5
    3 3 7 80077.7
    -3 3 -7 84041.6
    3 3 7 84558.6
    3 3 7 83268.9
    3 3 8 19600.7
    -3 3 -8 18762.1
    3 3 8 20239.1
    3 3 8 18342.3
    -3 3 -8 19917.8
    3 3 8 19364.3
    3 3 9 14301.8
    3 3 9 14456.1
    3 3 9 13883.1
    -3 3 -9 13046
    3 3 10 4782.23
    -3 3 -10 4986.39
    3 3 10 4515.98
    3 3 10 4637.77
    3 3 11 204.858
    -3 3 -11 214.349
    3 3 11 551.258
    3 3 11 -13.291
    3 3 12 3730.56
    -3 3 -12 3039.67
    3 3 12 3357.61
    3 3 12 4001.53
    3 3 13 19851.7
    -3 3 -13 20447.2
    3 3 13 20338.6
    3 3 13 21497
    3 3 13 20867.6
    3 4 -15 2895.08
    -3 4 15 2313.47
    -3 4 15 2884.37
    -3 4 14 190.742
    -3 -4 14 731.866
    -3 4 14 544.483
    3 4 -14 869.131
    -3 -4 13 12977.8
    -3 4 13 13214.8
    3 4 -13 12943.3
    -3 4 13 10949.2
    3 4 -12 4817.67
    3 4 -12 4144.02
    -3 4 12 4849.66
    -3 -4 12 4262.36
    -3 4 12 4679
    3 4 -11 6241.53
    -3 4 11 5575.87
    -3 4 11 5888.85
    3 4 -11 4400.12
    3 4 -11 5426.78
    -3 -4 11 5426.55
    3 4 -10 45011.1
    3 4 -10 41365.4
    -3 4 10 44525.2
    3 4 -10 41346.6
    -3 4 10 44082.3
    -3 -4 10 43398
    -3 -4 10 42514.7
    -3 4 10 42752.1
    3 4 -9 5058.66
    -3 4 9 5140.24
    3 4 -9 5583.93
    -3 -4 9 5319.96
    3 4 -9 5594.92
    -3 4 9 5555.66
    -3 4 9 5353.56
    -3 -4 9 4693.64
    -3 4 8 718.558
    3 4 -8 1199.3
    -3 -4 8 454.886
    -3 4 8 761.659
    -3 4 8 589.596
    3 4 -8 931.76
    -3 -4 8 780.89
    3 4 -8 536.698
    -3 4 8 1427.67
    3 4 -8 762.202
    -3 4 8 466.669
    3 4 -8 411.398
    3 4 -7 37279.3
    3 4 -7 35879.7
    -3 -4 7 35350.8
    -3 4 7 34803.1
    -3 4 7 35675.4
    3 4 -7 36803.6
    -3 4 7 36677.3
    3 4 -7 38103.6
    -3 4 7 35314.3
    -3 4 7 37486.7
    3 4 -7 35789.7
    3 4 -7 37028.8
    3 4 -6 131.133
    3 4 -6 95.1831
    3 4 -6 273.624
    3 4 -6 -39.4781
    -3 4 6 281.6
    -3 4 6 569.111
    3 4 -6 52.37
    -3 4 6 -287.163
    -3 4 6 -84.4393
    3 4 -6 -268.944
    -3 4 6 128.653
    -3 -4 6 126.563
    3 4 -5 219.614
    3 4 -5 -111.208
    -3 4 5 1.17556
    -3 4 5 316.578
    -3 4 5 495.858
    3 4 -5 -156.06
    -3 -4 5 6.25798
    3 4 -5 -475.91
    3 4 -5 -337.821
    -3 4 5 652.74
    3 4 -5 220.969
    -3 4 5 -120.477
    -3 4 4 85474.6
    3 4 -4 89337.4
    3 4 -4 90468.5
    -3 -4 4 91718.2
    -3 4 4 91312.8
    -3 4 4 88223.1
    -3 4 4 90376.5
    3 4 -4 89854.5
    3 4 -4 90518.6
    -3 -4 3 122889
    -3 4 3 119139
    3 4 -2 3995.6
    -3 -4 2 3508.04
    3 4 -1 3903.69
    3 4 0 187896
    3 4 1 111901
    3 4 1 106765
    3 4 1 107986
    3 4 1 105960
    3 4 2 16229.5
    3 4 2 15269.4
    -3 4 -2 16814.3
    3 4 2 15693
    3 4 2 16686.7
    3 4 2 16828.9
    3 4 2 16862.3
    3 4 2 15570.6
    3 4 3 577.506
    -3 4 -3 978.985
    3 4 3 823.072
    3 4 3 702.665
    -3 4 -3 495.28
    -3 4 -3 479.829
    3 4 3 402.403
    3 4 3 1313.28
    3 4 3 959.282
    3 4 3 773.954
    3 4 4 29192.9
    -3 4 -4 30165.8
    3 4 4 28375.1
    3 4 4 29946.3
    3 4 4 28976.2
    -3 4 -4 28633.7
    3 4 4 29396.6
    -3 4 -4 28715.6
    3 4 4 31186.7
    3 4 4 29879.1
    3 4 5 39508.7
    3 4 5 40652.9
    -3 4 -5 39689.2
    3 4 5 40111.7
    -3 4 -5 40743.8
    -3 4 -5 39823.7
    3 4 5 38848.7
    3 4 5 39658.3
    3 4 6 1860.32
    3 4 6 1456.63
    3 4 6 1280.15
    -3 4 -6 1070.67
    3 4 6 1181.45
    -3 4 -6 929.914
    3 4 7 1846.64
    -3 4 -7 1400.33
    3 4 7 1834.2
    3 4 7 1718.72
    -3 4 -7 2247.08
    3 4 7 1670.64
    3 4 8 6126.92
    -3 4 -8 6729.2
    3 4 8 7012.77
    -3 4 -8 6555.13
    3 4 8 5706.08
    3 4 8 5956.51
    3 4 9 4315.8
    -3 4 -9 4325.5
    -3 4 -9 4271.82
    3 4 9 5023.97
    3 4 9 3446.87
    3 4 9 3549.17
    3 4 10 2150.57
    3 4 10 2635.63
    3 4 10 2503.01
    -3 4 -10 2466.23
    -3 4 -10 2146.71
    3 4 10 3062.5
    3 4 11 11197.2
    3 4 11 9911.09
    -3 4 -11 10418.9
    3 4 11 10505.2
    3 4 11 10701
    3 4 12 1584.25
    3 4 12 2592.35
    3 4 12 3193.41
    3 4 12 2273.56
    -3 4 -12 3050.84
    3 4 12 2173.89
    -3 5 14 2577.43
    -3 5 14 1734.83
    3 5 -14 3121.25
    -3 5 14 2731.57
    -3 5 13 3753.42
    -3 5 13 3967.42
    3 5 -13 3829.78
    -3 5 13 3665.98
    -3 5 13 3137.98
    -3 5 12 1268.16
    -3 5 12 1068.73
    3 5 -12 751.862
    -3 5 12 814.74
    3 5 -12 449.415
    -3 5 11 14192.9
    3 5 -11 15474.3
    3 5 -11 13139.6
    -3 5 11 15084.7
    -3 -5 11 14469.9
    3 5 -10 412.995
    -3 -5 10 895.312
    3 5 -10 54.5044
    -3 5 10 -340.493
    -3 5 10 264.075
    3 5 -10 -55.7009
    3 5 -9 542.328
    -3 -5 9 673.3
    -3 5 9 347.835
    -3 5 9 102.886
    -3 5 9 -72.5668
    3 5 -9 778.153
    3 5 -9 133.818
    -3 -5 9 413.015
    3 5 -9 -138.128
    3 5 -8 4055.9
    -3 5 8 3059.93
    -3 -5 8 3739.32
    -3 5 8 2774.61
    -3 -5 8 3830.22
    -3 5 8 3747.58
    3 5 -8 4095.06
    3 5 -8 3486.93
    3 5 -8 3968.15
    -3 5 8 4153.94
    3 5 -8 3928.87
    3 5 -8 3642.9
    3 5 -7 2555.78
    -3 5 7 2438.26
    3 5 -7 2564.75
    -3 -5 7 2369.09
    -3 5 7 2786.45
    3 5 -7 2664.09
    3 5 -7 2782.68
    -3 -5 7 3081.67
    -3 5 7 3514.25
    -3 5 7 2517.49
    3 5 -7 2602.62
    -3 5 7 2883.57
    3 5 -6 1822.93
    3 5 -6 1963.99
    3 5 -6 1837.24
    -3 5 6 2174.72
    3 5 -6 1446.29
    -3 5 6 2790.26
    3 5 -6 1768.04
    -3 5 6 1970.96
    -3 5 6 1586.61
    -3 5 6 1513.71
    -3 -5 6 1222.7
    3 5 -5 95.0566
    3 5 -5 359.206
    -3 5 5 14.7767
    -3 5 5 145.354
    -3 5 5 536.295
    -3 -5 5 347.411
    3 5 -5 -93.9038
    -3 5 5 -17.5548
    3 5 -5 76.3748
    3 5 -5 -3.01803
    3 5 -5 -179.901
    3 5 -4 10974.7
    -3 5 4 10341.2
    -3 -5 4 10499.8
    3 5 -4 11603.5
    -3 5 4 10879.5
    -3 5 4 10547.9
    -3 5 4 10850.8
    3 5 -4 11327.4
    3 5 -4 9820.24
    3 5 -4 10823.9
    3 5 -3 6016.54
    3 5 -3 6203.85
    -3 5 3 5252.25
    -3 5 3 6554.68
    3 5 -3 6342.77
    3 5 -3 6556.6
    -3 5 3 6601.48
    -3 -5 3 5833.92
    3 5 -2 203056
    -3 5 2 194383
    3 5 -2 205664
    3 5 -2 200298
    3 5 -2 204903
    -3 -5 2 203780
    -3 5 2 196036
    -3 5 2 203821
    3 5 -2 206104
    3 5 -1 1941.33
    3 5 -1 1832.3
    3 5 -1 1960.21
    3 5 -1 2134.5
    3 5 -1 2364.9
    -3 5 1 2105.56
    3 5 -1 1788.04
    3 5 -1 2045.2
    3 5 0 129370
    3 5 0 129408
    3 5 0 127655
    3 5 0 130752
    3 5 0 129240
    3 5 0 132628
    3 5 0 126625
    3 5 0 124605
    3 5 0 122510
    3 5 1 749.919
    3 5 1 166.709
    3 5 1 338.336
    3 5 1 375.935
    3 5 1 644.832
    -3 5 -1 768.652
    3 5 1 331.267
    3 5 1 707.155
    3 5 1 698.777
    3 5 1 346.614
    3 5 2 34880.7
    -3 5 -2 36052.3
    3 5 2 38645.3
    3 5 2 36180.9
    3 5 2 37097.4
    3 5 2 35226
    3 5 2 35572.3
    3 5 2 35577.9
    3 5 2 35565.4
    3 5 2 33377.4
    3 5 3 878.147
    3 5 3 1511.87
    3 5 3 1260.21
    3 5 3 1362.1
    3 5 3 1217.23
    -3 5 -3 1097.27
    3 5 3 1240.1
    3 5 3 1139.1
    3 5 3 1566.36
    3 5 3 819.581
    3 5 4 51524.6
    3 5 4 52094.1
    3 5 4 52446
    3 5 4 50574.6
    3 5 4 50997.3
    3 5 4 51127.1
    -3 5 -4 50955.7
    3 5 4 50796.9
    3 5 4 51237.7
    3 5 4 50516.5
    -3 5 -5 10415.9
    3 5 5 11884.6
    3 5 5 11567.5
    -3 5 -5 10593.5
    3 5 5 10466.9
    3 5 5 10052.8
    3 5 5 12081.4
    3 5 5 11026.9
    3 5 5 10534.1
    3 5 5 12100.2
    3 5 6 538.809
    3 5 6 450.856
    -3 5 -6 371
    3 5 6 764.634
    3 5 6 68.8328
    3 5 6 218.688
    -3 5 -6 919.522
    3 5 6 428.82
    -3 5 -7 3625.25
    3 5 7 4314.86
    -3 5 -7 4286.51
    3 5 7 3925.21
    3 5 7 4046.6
    3 5 7 3864.25
    3 5 7 3842.71
    -3 5 -7 4393.03
    3 5 8 184.138
    3 5 8 106.321
    -3 5 -8 735.847
    -3 5 -8 -61.7874
    3 5 8 213.276
    3 5 8 190.52
    -3 5 -8 -221.353
    3 5 9 669.195
    3 5 9 372.786
    -3 5 -9 316.851
    3 5 9 125.344
    3 5 9 531.56
    3 5 10 3063.48
    3 5 10 2975.81
    3 5 10 2785.53
    3 5 10 3386.5
    3 5 10 3354.47
    3 5 11 1443.79
    3 5 11 1731.65
    3 5 11 1526.29
    3 5 11 1578.37
    3 5 11 934.094
    3 5 12 1026.7
    3 5 12 1104.54
    3 5 12 676.304
    -3 6 13 5540.85
    -3 6 13 6238.81
    -3 6 13 5246.66
    -3 6 13 5522.17
    -3 6 12 5195.71
    -3 6 12 5280.86
    -3 6 12 5799.73
    -3 6 12 4729
    3 6 -11 1360.59
    -3 6 11 1171.01
    3 6 -11 1283.77
    -3 6 11 1811.53
    -3 6 11 1367.67
    -3 6 11 2048.05
    3 6 -10 32420
    -3 6 10 34489.1
    -3 6 10 33265.8
    -3 6 10 34411.6
    3 6 -10 35915
    -3 6 9 14517.1
    -3 6 9 13882.6
    3 6 -9 13038.5
    -3 6 9 13926.7
    3 6 -9 12908.8
    -3 6 8 9064.16
    3 6 -8 7826.75
    3 6 -8 9513.85
    -3 6 8 8630.15
    3 6 -8 7678.13
    3 6 -8 8782.48
    3 6 -7 47380.7
    -3 -6 7 50093.8
    3 6 -7 49011.1
    -3 6 7 47510.6
    3 6 -7 45597.9
    -3 6 7 48246
    3 6 -7 49548.4
    -3 6 7 47802.5
    3 6 -6 67866.3
    3 6 -6 74014.7
    -3 -6 6 72186.9
    -3 6 6 70443.2
    -3 6 6 70577.3
    3 6 -6 68105.4
    3 6 -6 69131.9
    -3 6 6 74295.6
    -3 6 6 69980.7
    3 6 -6 66847.4
    3 6 -5 3075.03
    3 6 -5 1972.18
    -3 6 5 2717.82
    -3 6 5 2452.27
    3 6 -5 2353.12
    3 6 -5 2062.76
    -3 -6 5 2191.45
    -3 6 5 2252.84
    3 6 -5 2617.77
    3 6 -5 2129.55
    3 6 -4 -285.796
    3 6 -4 69.1275
    3 6 -4 330.954
    -3 6 4 -189.723
    3 6 -4 296.392
    -3 6 4 -247.304
    -3 -6 4 -117.489
    -3 6 4 335.82
    3 6 -4 -166.974
    3 6 -3 11657.3
    3 6 -3 10864.5
    -3 6 3 14063.3
    3 6 -3 12037.4
    -3 -6 3 12098.3
    3 6 -3 11651
    -3 6 3 12962.2
    3 6 -3 11412.4
    -3 6 3 11450.6
    3 6 -2 55289.9
    -3 6 2 48955.5
    -3 -6 2 52741.1
    3 6 -2 54105.6
    -3 6 2 54950.8
    -3 6 2 48995.9
    3 6 -2 54249.6
    3 6 -2 54603.7
    3 6 -2 57293.7
    3 6 -2 54512.9
    3 6 -1 155.756
    3 6 -1 -444.726
    3 6 -1 -109.878
    3 6 -1 537.924
    -3 6 1 493.213
    3 6 -1 -61.3967
    3 6 -1 44.8224
    -3 -6 1 209.189
    3 6 -1 78.1103
    -3 6 1 176.746
    3 6 0 33541.7
    3 6 0 34738.2
    3 6 0 31634.6
    3 6 0 33834.5
    3 6 0 34338.9
    3 6 0 31819
    3 6 0 31242.8
    3 6 1 2.4539
    3 6 1 -657.649
    3 6 1 51.3642
    3 6 1 349.742
    -3 6 -1 138.415
    3 6 1 149.195
    3 6 1 315.703
    3 6 1 -188.051
    3 6 2 37845.6
    3 6 2 36274.4
    3 6 2 36308.9
    -3 6 -2 36777.8
    3 6 2 36170
    3 6 2 35201.3
    3 6 2 35560.6
    3 6 2 35517
    3 6 2 33421.7
    3 6 2 36476.4
    3 6 3 5036.56
    3 6 3 4297.23
    3 6 3 4476.56
    3 6 3 4384.73
    3 6 3 5476.55
    -3 6 -3 4710.05
    3 6 3 4288.93
    3 6 3 3970.8
    3 6 3 4726.48
    3 6 3 4359.99
    3 6 4 26461.3
    3 6 4 28814.8
    3 6 4 27715.8
    -3 6 -4 27497.9
    3 6 4 27144.7
    3 6 4 26755.3
    3 6 4 28076.6
    3 6 4 26981.8
    3 6 4 27417
    3 6 4 26018.1
    3 6 5 2308.88
    3 6 5 1533.89
    -3 6 -5 1599.94
    3 6 5 1696.9
    3 6 5 1933.15
    3 6 5 1519.18
    3 6 5 1928.23
    3 6 5 1740.66
    3 6 5 1287.5
    3 6 6 463.27
    3 6 6 504.799
    3 6 6 401.17
    -3 6 -6 461.46
    3 6 6 436.411
    3 6 6 329.624
    3 6 6 674.552
    3 6 6 778.18
    3 6 6 376.096
    -3 6 -7 1498.32
    3 6 7 1173
    3 6 7 1035.96
    3 6 7 1458.76
    3 6 7 1095.88
    3 6 8 25003.2
    -3 6 -8 26566
    3 6 8 25721.1
    3 6 8 24946.1
    3 6 8 24833.6
    3 6 9 13257
    -3 6 -9 13163.5
    3 6 9 13423
    3 6 9 12924.8
    3 6 9 13039
    3 6 9 12407.5
    3 6 10 10899.8
    3 6 10 10055.9
    3 6 10 9911.93
    3 6 10 9898.2
    3 6 10 10600.2
    3 6 11 6907.56
    3 6 11 6832.16
    3 6 11 6023.96
    3 6 11 7370.55
    -3 7 12 1829.13
    -3 7 12 1184.02
    -3 7 12 1313.89
    3 7 -11 21731.4
    -3 7 11 22167.4
    -3 7 11 22537.1
    -3 7 11 21055.3
    3 7 -11 21710.9
    3 7 -10 4362.77
    -3 7 10 4878.72
    -3 7 10 5235.45
    3 7 -10 4841.41
    -3 7 10 4835.75
    3 7 -9 504.015
    -3 7 9 561.615
    -3 7 9 811.541
    3 7 -9 881.619
    -3 7 9 421.319
    3 7 -8 -696.296
    3 7 -8 480.696
    -3 7 8 37.0174
    -3 7 8 81.0613
    3 7 -8 -76.3874
    -3 7 8 290.308
    3 7 -7 347.217
    3 7 -7 149.405
    -3 7 7 104.817
    -3 7 7 14.1136
    3 7 -7 -220.127
    3 7 -7 656.212
    3 7 -6 74.0821
    -3 7 6 226.409
    3 7 -6 131.202
    -3 7 6 -290.02
    3 7 -6 232.073
    3 7 -6 -205.416
    3 7 -5 8838.85
    3 7 -5 8420.01
    -3 7 5 8064.91
    3 7 -5 8790.97
    3 7 -5 8564.13
    3 7 -5 8176.48
    -3 7 5 8943.38
    -3 7 5 7867.99
    3 7 -4 4758.22
    3 7 -4 4820.91
    3 7 -4 4417.24
    3 7 -4 4854.08
    -3 7 4 5135.6
    3 7 -4 4634.41
    3 7 -4 4912.74
    -3 7 4 5589.01
    -3 7 4 5492.85
    3 7 -3 721.059
    3 7 -3 738.926
    3 7 -3 770.894
    3 7 -3 1113.34
    -3 7 3 1011.36
    -3 7 3 610.31
    3 7 -3 1023.16
    -3 -7 3 758.236
    3 7 -2 211.062
    3 7 -2 65.6912
    3 7 -2 67.238
    -3 7 2 -55.1553
    -3 7 2 80.9511
    -3 -7 2 605.225
    3 7 -2 629.704
    3 7 -2 382.729
    -3 7 1 4257.7
    3 7 -1 4195.87
    3 7 -1 4251.65
    -3 7 1 4903.98
    3 7 -1 4348.87
    3 7 -1 5403.27
    3 7 -1 4216.3
    -3 -7 1 3996.22
    3 7 -1 4809.4
    3 7 0 1991.18
    3 7 0 2149.84
    3 7 0 1482.34
    3 7 0 1783.46
    3 7 0 1337.27
    3 7 0 1731.53
    3 7 0 2070.9
    -3 -7 0 1757.25
    3 7 0 1971.42
    3 7 1 6814.08
    3 7 1 6936.6
    -3 7 -1 6632.66
    3 7 1 5941.67
    3 7 1 6915.26
    3 7 1 6178.97
    3 7 1 6494.55
    -3 -7 -1 4907.94
    3 7 1 6782.42
    3 7 1 6599.51
    3 7 2 9525.07
    3 7 2 9064.03
    3 7 2 7991.77
    3 7 2 8735.69
    3 7 2 10159
    -3 7 -2 9105.71
    3 7 2 8750.96
    3 7 2 9602.22
    3 7 3 14213.1
    3 7 3 13724.3
    3 7 3 13809.7
    -3 7 -3 12550.4
    3 7 3 12567.9
    3 7 3 13325
    3 7 3 13058.3
    3 7 4 5504.59
    3 7 4 4693.94
    -3 7 -4 5524.2
    3 7 4 5701.98
    3 7 4 5336.67
    3 7 4 6427
    3 7 4 5187.54
    3 7 4 5249.22
    3 7 5 -204.719
    3 7 5 300.626
    3 7 5 278.195
    3 7 5 56.2591
    -3 7 -5 215.613
    3 7 5 -344.581
    3 7 5 -23.8753
    3 7 5 3.382
    3 7 6 10152.3
    3 7 6 9553.84
    -3 7 -6 10868.6
    3 7 6 9460.36
    3 7 6 10848.7
    3 7 6 10105.3
    3 7 6 10989
    -3 7 -7 -61.9064
    3 7 7 626.678
    3 7 7 -179.876
    3 7 7 503.318
    3 7 7 377.749
    3 7 7 444.546
    3 7 7 729.56
    3 7 8 14644.6
    -3 7 -8 14657.9
    3 7 8 14292.6
    3 7 8 13969.2
    3 7 8 14598.9
    3 7 8 14664.4
    3 7 9 2159.28
    3 7 9 2221.88
    -3 7 -9 2293.8
    3 7 9 1727.14
    3 7 9 2164.63
    3 7 10 1546.1
    -3 8 10 7372.8
    3 8 -10 5969.82
    -3 8 10 7113.8
    -3 8 9 22535.6
    3 8 -9 20883.2
    -3 8 9 23818.4
    3 8 -9 22345.4
    3 8 -8 449.663
    -3 8 8 1067.35
    3 8 -8 138.483
    -3 8 8 825.542
    3 8 -7 8860.45
    3 8 -7 10634.4
    -3 8 7 10516
    3 8 -7 9135.09
    -3 8 7 10448
    3 8 -6 1189.26
    3 8 -6 1913.34
    -3 8 6 1727.97
    3 8 -6 1799.64
    -3 8 6 1415.03
    3 8 -6 818.687
    3 8 -5 5805.64
    -3 8 5 5559.03
    3 8 -5 5219.94
    3 8 -5 5628.36
    -3 8 5 4369.77
    3 8 -5 5492.21
    -3 8 4 337.552
    3 8 -4 379.037
    3 8 -4 951.433
    -3 8 4 637.578
    3 8 -4 427.667
    3 8 -4 756.495
    3 8 -4 557.76
    3 8 -3 15869.9
    3 8 -3 15715
    -3 8 3 14530
    3 8 -3 15366
    3 8 -3 15786.4
    3 8 -3 16243.7
    -3 8 3 16109.3
    3 8 -3 16537
    3 8 -2 1255.09
    3 8 -2 1182.13
    3 8 -2 1512.41
    -3 8 2 1398.5
    3 8 -2 1549.33
    -3 8 2 972.788
    3 8 -2 2162.86
    3 8 -1 8099.45
    3 8 -1 5932.32
    3 8 -1 5753.38
    3 8 -1 7917.78
    3 8 -1 7653.98
    3 8 0 4626.78
    3 8 0 3496.34
    3 8 0 5422.79
    3 8 0 4135.37
    3 8 1 65890
    3 8 1 71769.4
    3 8 1 63650
    3 8 1 70271.7
    3 8 2 1736.36
    3 8 2 1059.89
    3 8 2 2088.73
    3 8 2 1545.09
    -3 8 -2 2184.15
    3 8 2 2224.7
    3 8 2 1959.32
    3 8 3 24.7678
    3 8 3 -72.0864
    3 8 3 -252.173
    3 8 3 259.511
    -3 8 -3 463.847
    3 8 3 308.803
    3 8 3 -164.779
    3 8 4 4796.1
    3 8 4 4859.09
    3 8 4 4826.21
    -3 8 -4 4971.37
    3 8 4 4740.66
    3 8 4 4165.6
    3 8 5 28001.3
    -3 8 -5 29512.5
    3 8 5 29300.2
    3 8 5 29252.5
    3 8 5 28192.2
    3 8 5 27519.8
    3 8 6 18124.5
    3 8 6 19082.1
    3 8 6 19132
    -3 8 -6 18429.6
    3 8 6 17791.6
    3 8 6 19146.3
    3 8 7 303.808
    3 8 7 -546.315
    3 8 7 -246.267
    -3 8 -7 245.162
    3 8 8 -226.11
    -3 8 -8 43.5572
    3 8 8 493.519
    -3 9 8 147.307
    3 9 -8 240.69
    -3 9 8 172.105
    -3 9 7 18852.1
    3 9 -7 19207.7
    -3 9 7 17822.7
    3 9 -6 69.1432
    -3 9 6 -531.204
    -3 9 6 -154.476
    3 9 -6 26.4882
    3 9 -5 1391.76
    -3 9 5 1066.96
    3 9 -5 814.979
    3 9 -5 1721.45
    -3 9 5 1092.52
    3 9 -4 3396.88
    -3 9 4 3000.58
    3 9 -4 2780.92
    -3 9 4 2629.41
    3 9 -4 3239.88
    3 9 -3 176.524
    -3 9 3 409.517
    3 9 -3 3.72505
    -3 9 3 158.388
    3 9 -3 893.706
    3 9 -2 4252
    3 9 -2 4916.49
    -3 9 2 3145.52
    3 9 -2 4912.26
    3 9 -2 5270.63
    3 9 -2 4412.19
    3 9 -1 34418
    3 9 -1 35040.1
    3 9 -1 34589.9
    3 9 -1 34833.4
    3 9 -1 31548.3
    3 9 0 747.704
    3 9 0 573.079
    3 9 0 427.936
    3 9 0 902.394
    3 9 1 479.871
    3 9 1 68.7746
    3 9 1 -363.449
    3 9 1 -24.1653
    3 9 2 4080.14
    3 9 2 3713.69
    3 9 2 4021.18
    3 9 2 4122.05
    3 9 3 28674.3
    3 9 3 29301.6
    3 9 4 145.97
    3 9 4 -93.2041
    -3 9 -4 -247.18
    3 9 5 1386.58
    -3 9 -5 2139.91
    3 9 5 1529.02
    3 9 6 2121.8
    3 10 -5 647.349
    3 10 -4 419.143
    3 10 -4 231.915
    3 10 -3 811.522
    3 10 -3 693.894
    3 10 -3 1263.16
    3 10 -2 1685.73
    3 10 -2 1052.79
    3 10 -2 1362.15
    3 10 -1 1782.88
    3 10 -1 1850.37
    3 10 0 19794.1
    3 10 0 19817.7
    3 10 0 21868.6
    3 10 1 859.338
    3 10 1 1065.21
    3 10 2 1322.37
    3 10 2 2186.15
    3 10 3 1993.98
    -4 0 16 -40.0006
    -4 0 15 88.628
    -4 0 15 -18.9479
    4 0 -15 65.9723
    4 0 -15 49.8449
    -4 0 14 55.1637
    4 0 -14 46.9467
    4 0 -14 338.192
    -4 0 13 243.531
    4 0 -13 -414.776
    4 0 -13 -208.637
    -4 0 12 13810.5
    4 0 -12 14571.2
    -4 0 11 -13.2948
    -4 0 11 -114.799
    4 0 -11 170.603
    4 0 -10 24905.9
    -4 0 10 26432.1
    -4 0 10 25655.7
    4 0 -10 26733.5
    -4 0 10 26517.5
    4 0 -9 -50.9901
    4 0 -9 63.9854
    -4 0 9 13.3665
    -4 0 9 51.4072
    -4 0 9 93.7757
    4 0 -8 534.017
    4 0 -8 310.315
    -4 0 8 120.825
    -4 0 8 835.137
    -4 0 8 791.702
    4 0 -7 -73.0778
    -4 0 7 228.485
    -4 0 6 18890.7
    -4 0 5 49.8129
    -4 0 4 460787
    -4 0 3 18.352
    -4 0 2 696366
    -4 0 1 87.7038
    4 0 0 678101
    4 0 1 73.0834
    4 0 2 128377
    4 0 3 102.836
    4 0 4 1301.62
    4 0 4 1183.22
    -4 0 -4 1259.8
    4 0 5 -9.15912
    -4 0 -5 -571.42
    4 0 5 -155.601
    -4 0 -6 1179.89
    4 0 6 1286.08
    4 0 6 1412.14
    4 0 7 359.922
    -4 0 -7 -102.49
    4 0 7 255.124
    -4 0 -8 7652.83
    4 0 8 8428.86
    4 0 8 8412.6
    4 0 9 256.793
    -4 0 -9 159.496
    4 0 10 22857.6
    4 0 11 384.562
    4 0 12 2733.38
    4 0 12 3308.36
    -4 0 -13 -413.481
    -4 1 16 106.367
    -4 -1 16 277.759
    4 1 -16 102.003
    -4 1 15 5096.89
    4 -1 -15 6186.74
    -4 1 15 5426
    -4 -1 15 5865.27
    4 1 -15 5874.74
    4 -1 -15 5788.04
    4 1 -15 5881.21
    4 -1 -14 12398.7
    4 1 -14 12514
    -4 1 14 11974.6
    -4 -1 14 13204.3
    4 -1 -14 11438.7
    4 1 -14 12341.8
    -4 1 13 8121.01
    4 1 -13 8668.74
    -4 1 13 8136.15
    4 -1 -13 7868.51
    4 1 -13 8878.61
    -4 -1 13 8141.76
    4 -1 -13 7657.34
    -4 1 12 477.507
    -4 -1 12 613.857
    4 1 -12 918.785
    4 -1 -12 1099.08
    4 1 -11 1041.74
    -4 1 11 592.805
    -4 -1 11 1464.71
    4 -1 -11 1468.31
    -4 1 11 1224.5
    -4 -1 11 1341.5
    4 1 -11 865.097
    4 1 -10 28370.5
    -4 1 10 27479.6
    -4 1 10 29346.1
    4 1 -10 27319.8
    -4 1 10 28096.3
    4 -1 -10 29329
    -4 -1 10 29601.1
    -4 -1 10 29902.5
    -4 1 9 8478.98
    4 1 -9 7133.49
    -4 1 9 8282.46
    -4 1 9 8708.89
    -4 -1 9 8188.11
    4 1 -9 8296.96
    -4 1 9 8394.76
    4 -1 -9 9561.4
    -4 -1 9 9257.3
    4 -1 -8 2473.26
    -4 -1 8 2936.39
    4 -1 -8 2452.43
    4 1 -8 3059.46
    4 1 -8 2907.7
    -4 1 8 3289.41
    -4 1 8 3087.73
    -4 1 8 2927.7
    -4 -1 8 2820.88
    -4 1 8 3327.54
    4 1 -7 161957
    -4 -1 7 165493
    -4 1 7 157768
    4 1 -7 163788
    -4 1 7 162938
    -4 1 7 160829
    4 -1 -7 167602
    -4 1 7 161549
    -4 -1 6 140.51
    -4 1 6 105.245
    -4 -1 5 3353
    -4 1 5 3106.17
    -4 1 4 135298
    -4 -1 4 134976
    -4 1 3 71025.2
    -4 -1 3 71200.3
    -4 1 2 4789.62
    -4 -1 2 4718.83
    -4 1 1 45757.6
    4 1 -1 47270.7
    -4 1 0 167391
    4 1 0 172141
    4 1 1 2135.51
    4 1 2 11804.3
    4 1 3 46453.7
    4 1 4 15517
    4 1 4 13599.4
    4 1 4 15116.3
    -4 1 -4 15354.7
    4 1 5 152.249
    4 -1 5 -231.262
    4 1 5 -310.771
    4 1 5 -140.316
    -4 1 -5 -90.8897
    4 1 5 2.97017
    4 1 6 46353.7
    4 1 6 46179.3
    -4 -1 -6 47772.9
    -4 1 -6 44830.5
    4 1 6 48556.7
    4 1 6 48415.3
    4 -1 6 48392.8
    -4 1 -7 12480.4
    4 1 7 12673.9
    4 1 7 12966.1
    4 -1 7 12403.2
    -4 1 -8 4777.15
    4 1 8 3953.4
    4 1 8 4071.55
    4 -1 8 4679.62
    4 1 9 60273.2
    4 -1 9 59725.2
    4 1 9 58148.8
    -4 1 -9 59100.7
    4 1 10 11915.8
    4 -1 10 12105.5
    4 1 10 11641.4
    4 1 11 4688.01
    4 -1 11 4813.89
    4 1 11 4279.08
    4 -1 12 536.71
    4 1 12 306.694
    -4 1 -12 307.283
    -4 1 -13 192.148
    4 2 -15 5256.03
    -4 2 15 5234.3
    -4 -2 15 5596.34
    -4 2 15 4661.15
    -4 2 14 207.559
    -4 -2 14 -1.34099
    -4 2 14 305.444
    -4 2 14 -6.40582
    4 2 -14 -76.5966
    4 2 -14 285.172
    4 -2 -14 602.266
    -4 2 13 4908.69
    -4 2 13 4715.7
    4 2 -13 5130.05
    -4 2 13 5262.06
    -4 -2 13 5639.5
    4 2 -13 5152.94
    4 -2 -13 4785.22
    -4 2 12 11818.4
    4 -2 -12 11025.6
    -4 2 12 11352.6
    4 2 -12 11130.5
    4 -2 -12 11414.3
    -4 -2 12 10826.1
    4 2 -11 39038.9
    -4 -2 11 40751.8
    -4 2 11 41256.7
    -4 2 11 43015.7
    -4 -2 11 39094.2
    -4 2 11 37948.6
    4 2 -11 36782.7
    4 -2 -11 39004.8
    4 2 -10 1499.12
    4 2 -10 1031.48
    -4 2 10 999.184
    -4 -2 10 1085.47
    -4 2 10 1312.88
    -4 -2 10 1416.25
    -4 2 10 934.704
    -4 2 10 1507.65
    4 -2 -10 782.658
    -4 -2 9 21081.3
    4 2 -9 18942.5
    -4 -2 9 18616
    -4 2 9 19227
    -4 2 9 19652.6
    -4 2 9 19582.4
    4 2 -9 18458.2
    4 -2 -9 19759.3
    -4 2 9 18419.4
    -4 2 8 6291.27
    4 2 -8 4757.8
    -4 -2 8 4391.55
    -4 2 8 4982.65
    -4 2 8 4448.5
    -4 2 8 5395.18
    4 -2 -8 5215.31
    4 2 -8 4661.9
    4 2 -7 87085.2
    -4 -2 7 92682.2
    4 2 -7 87539.7
    -4 2 7 87894.8
    -4 2 7 88208
    4 2 -7 88101.5
    -4 2 7 86531.1
    4 2 -7 85625.4
    4 -2 -7 91644.7
    4 2 -6 151528
    -4 -2 6 147061
    4 2 -6 142469
    -4 2 6 144920
    -4 2 6 148800
    -4 2 6 144988
    -4 2 6 145056
    -4 -2 5 79545.8
    -4 2 5 75701.8
    -4 -2 4 59823.7
    -4 2 4 54632
    -4 -2 3 5056.21
    -4 2 3 7090.83
    -4 -2 2 3765.68
    4 2 -2 2975.69
    4 2 -1 10266.8
    4 2 0 315189
    4 2 1 202815
    4 2 2 152022
    -4 2 -3 110260
    4 2 3 109795
    4 2 3 111279
    -4 2 -3 108413
    4 2 3 108979
    4 2 3 111954
    4 2 4 7218.46
    -4 2 -4 8569.24
    4 2 4 7813.57
    4 2 4 7414.96
    4 2 4 7869.34
    -4 2 -4 8580.73
    4 2 5 3777.08
    -4 2 -5 3282.12
    4 2 5 3900.59
    -4 2 -5 3349.51
    4 2 5 3868.05
    4 2 5 4163.29
    4 2 6 8246.28
    4 2 6 8338.62
    4 2 6 8129.03
    4 2 6 8634.74
    -4 2 -6 7984.67
    4 2 7 16208.5
    4 2 7 16301.2
    -4 2 -7 17500.4
    4 2 7 17159.6
    4 2 7 16930
    4 2 8 65620.1
    4 2 8 64599.5
    4 2 8 65816.7
    -4 2 -8 66731.4
    4 2 9 8395.59
    -4 2 -9 9512.41
    4 2 9 9588.63
    4 2 9 8997.76
    4 2 10 2023.09
    4 2 10 2432.33
    -4 2 -11 369.123
    4 2 11 670.401
    4 2 11 569.054
    -4 2 -12 3657.63
    4 2 12 3172.06
    4 2 12 3611.75
    4 2 12 3730.45
    -4 -2 -12 4624.79
    -4 -3 15 680.874
    -4 3 15 305.882
    -4 3 15 -332.542
    4 3 -15 4.64491
    -4 3 14 170.525
    -4 -3 14 680.13
    -4 3 14 1206.85
    4 3 -14 916.846
    -4 3 14 1166.98
    -4 3 13 2641.54
    -4 3 13 1605.55
    4 3 -13 1815.16
    4 3 -13 2034.56
    -4 -3 13 2191.28
    -4 3 13 1734.74
    4 3 -12 -349.111
    4 3 -12 720.746
    -4 -3 12 -1.50215
    -4 3 12 735.869
    -4 3 12 511.308
    -4 3 12 436.008
    4 3 -12 632.095
    4 3 -11 407.829
    -4 3 11 -431.035
    -4 -3 11 458.852
    -4 3 11 -8.17657
    4 3 -11 367.583
    4 -3 -11 826.074
    4 3 -10 30601.6
    -4 3 10 33113.2
    -4 -3 10 31196
    -4 3 10 29243
    -4 3 10 30188.7
    -4 3 10 29936.1
    4 -3 -10 31091.8
    4 3 -10 28931.3
    -4 -3 10 29357
    -4 -3 9 6556.13
    4 3 -9 6588.16
    -4 3 9 6540.46
    -4 3 9 6294.8
    -4 3 9 6073.72
    4 3 -9 6468.77
    4 -3 -9 6938.96
    -4 -3 9 6498.14
    -4 -3 8 41676.5
    -4 3 8 40112.3
    4 3 -8 38451.6
    4 3 -8 40160.3
    -4 3 8 38727.2
    -4 3 8 40231.3
    4 -3 -8 40121.1
    4 3 -8 39090.1
    4 3 -8 38693.2
    4 3 -7 28545.2
    4 3 -7 28869.8
    4 3 -7 30017
    -4 -3 7 30310.6
    -4 3 7 28823.7
    -4 3 7 30275.2
    -4 3 7 30635.9
    4 3 -7 28001
    -4 3 7 26582
    4 3 -7 29196.9
    4 -3 -7 29831.9
    4 3 -6 6735.68
    -4 3 6 5145.13
    4 3 -6 6210.54
    -4 -3 6 4485.37
    4 3 -6 4640.51
    -4 3 6 4794.33
    4 3 -6 5004.12
    -4 3 6 5161.46
    -4 3 6 4759.27
    -4 3 6 5207.55
    4 3 -6 5310.12
    4 3 -6 4807.99
    4 -3 -6 4564.43
    4 3 -5 207946
    4 3 -5 204880
    -4 -3 5 207195
    -4 3 5 201962
    -4 3 5 204505
    -4 3 5 199232
    -4 3 4 925.862
    -4 -3 4 1254.55
    -4 -3 3 23899.9
    4 3 -2 11796.1
    -4 -3 2 13025.2
    4 3 -1 62538.4
    4 3 0 3996.34
    4 3 1 34732.7
    4 3 1 37708.2
    -4 3 -2 9586.9
    4 3 2 10097
    4 3 2 8775.71
    -4 3 -2 9829.23
    4 3 2 11218.2
    4 3 2 10038.2
    4 3 2 9733.15
    4 3 2 10982.5
    -4 3 -3 4467.25
    4 3 3 5191.93
    4 3 3 4625.03
    -4 3 -3 4254.77
    4 3 3 4706.69
    4 3 3 5005.36
    4 3 4 404.781
    4 3 4 421.926
    4 3 4 448.201
    -4 3 -4 282.534
    4 3 4 359.584
    -4 3 -4 685.924
    -4 3 -4 459.52
    4 3 5 26899.3
    -4 3 -5 23641.5
    4 3 5 23297.5
    -4 3 -5 26295.7
    4 3 5 25376.4
    4 3 5 24755.5
    4 3 6 27077.8
    -4 3 -6 29120.9
    4 3 6 28801
    -4 3 -6 27764.2
    4 3 6 28443.3
    4 3 6 27601.6
    4 3 7 20906.9
    -4 3 -7 20959.4
    4 3 7 20892.8
    -4 3 -7 21081.8
    4 3 7 19814.4
    4 3 7 21222.9
    4 3 8 13781.4
    -4 3 -8 14349.3
    4 3 8 12894.5
    4 3 8 13448.5
    4 3 9 191.939
    4 3 9 652.128
    -4 3 -9 202.953
    4 3 9 665.284
    4 3 10 3209.02
    -4 3 -10 2832.73
    4 3 10 2617
    4 3 10 3343.95
    -4 3 -11 995.118
    4 3 11 847.252
    4 3 11 1259.37
    4 3 11 889.699
    4 3 12 1834.57
    4 3 12 1892.12
    -4 3 -12 2055.43
    4 3 12 1862.07
    4 3 12 1859.85
    -4 4 15 1083.39
    -4 4 15 1021.8
    -4 -4 14 7444.27
    -4 4 14 8084.15
    -4 4 14 8584.02
    -4 4 14 7445.48
    4 4 -14 7328.53
    -4 4 13 9433.01
    4 4 -13 9176.61
    -4 -4 13 9487.03
    -4 4 13 8839.17
    -4 -4 12 529.291
    -4 4 12 1001.45
    4 4 -12 907.401
    -4 4 12 695.76
    4 4 -12 771.998
    4 4 -12 213.332
    4 4 -11 6229.09
    -4 4 11 4518.93
    -4 -4 11 3821.07
    -4 4 11 5711.59
    4 4 -11 3862.5
    4 4 -11 4389.29
    4 4 -10 1433.19
    -4 -4 10 1163.22
    -4 4 10 1735.39
    -4 4 10 1167.79
    -4 4 10 892.194
    4 4 -10 1261.07
    -4 4 9 133718
    -4 4 9 141970
    -4 4 9 137019
    4 4 -9 134740
    -4 4 9 135044
    -4 4 9 140250
    -4 -4 9 141936
    4 4 -9 134073
    -4 -4 9 133715
    4 4 -8 588.347
    -4 4 8 929.295
    4 4 -8 735.9
    4 4 -8 945.339
    -4 4 8 622.539
    4 4 -8 847.494
    4 4 -8 563.683
    -4 4 8 894.442
    -4 4 8 467.995
    -4 -4 8 789.659
    -4 4 8 488.345
    4 4 -8 805.845
    4 4 -7 6717.52
    4 4 -7 6581.96
    -4 -4 7 6866.93
    -4 4 7 6647.07
    -4 4 7 5928.35
    4 4 -7 6260.12
    -4 4 7 6792.63
    4 4 -7 7278.19
    4 4 -7 6526.42
    -4 4 7 6190.12
    4 4 -7 6393.86
    -4 4 7 6068.08
    4 4 -6 45012.9
    4 4 -6 43074.4
    -4 4 6 42408.4
    -4 4 6 41003.6
    4 4 -6 43556.4
    4 4 -6 43776.3
    -4 4 6 42869.5
    4 4 -6 42830.5
    -4 4 6 39618.9
    -4 4 6 43104
    -4 -4 6 45058.6
    4 4 -5 8445.63
    4 4 -5 8261.65
    -4 4 5 8024.28
    -4 -4 5 7551.68
    4 4 -5 7519.96
    -4 4 5 7989.43
    -4 4 5 7377
    4 4 -5 7241.54
    -4 4 5 6993.41
    -4 4 5 6803.25
    4 -4 -5 7148.87
    4 -4 -4 2230.11
    4 4 -4 2784.32
    4 4 -4 2374.73
    -4 4 4 1905.74
    4 4 -4 2549.31
    4 4 -4 2407.07
    -4 4 4 2009
    -4 4 4 1983.38
    -4 -4 4 2288.22
    -4 4 4 2328.42
    4 4 -4 2399.88
    -4 4 4 2250.66
    4 4 -3 225345
    4 4 -3 233195
    -4 4 3 218644
    -4 4 3 223041
    -4 -4 3 229345
    4 4 -3 231236
    -4 4 3 226285
    -4 4 3 234457
    4 4 -3 223820
    4 4 -3 230871
    4 4 -2 57673.7
    4 4 -2 55439.4
    4 4 -2 58658.7
    -4 -4 2 57999
    -4 4 2 56719
    -4 4 2 57254.5
    4 4 -2 58504.3
    4 4 -2 55894.5
    4 4 -2 56535.5
    4 4 -1 343065
    4 4 -1 328597
    -4 4 1 322592
    4 4 -1 330708
    4 4 -1 333562
    4 4 -1 338743
    4 4 -1 328285
    4 4 -1 334445
    4 4 -1 317326
    4 4 0 878.938
    4 4 0 529.131
    4 4 0 1125.86
    4 4 0 848.091
    4 4 0 819.038
    -4 4 0 984.988
    4 4 0 989.507
    4 4 0 585.844
    4 4 0 541.41
    4 4 0 1242.58
    4 4 1 10234.3
    4 4 1 10631.8
    4 4 1 10784.4
    4 4 1 9267.23
    4 4 1 10378.3
    -4 4 -1 10897.2
    4 4 1 9378.63
    -4 4 -1 9842.45
    -4 4 -1 9118.47
    4 4 1 10297.7
    4 4 1 11449.9
    4 4 1 10194.8
    4 4 2 4255.15
    4 4 2 4601.58
    4 4 2 4541.98
    -4 4 -2 4533.89
    4 4 2 4529.32
    4 4 2 3970.68
    -4 4 -2 5223.74
    4 4 2 4319.82
    4 4 2 4554.74
    4 4 2 5194.96
    4 4 3 70447
    4 4 3 70967.1
    4 4 3 63996.4
    4 4 3 70646.4
    -4 4 -3 69068.1
    -4 4 -3 67510
    4 4 3 70278.4
    4 4 3 68205.9
    4 4 3 71368.4
    4 4 4 318.442
    4 4 4 879.071
    4 4 4 1176.22
    4 4 4 582.545
    -4 4 -4 801.919
    -4 4 -4 591.179
    4 4 4 841.401
    4 4 4 717.608
    4 4 5 130814
    -4 4 -5 133144
    4 4 5 132810
    -4 4 -5 133503
    4 4 5 132581
    4 4 5 135223
    4 4 5 134548
    4 4 6 13432.3
    -4 4 -6 13179.8
    4 4 6 13404
    -4 4 -6 12106
    4 4 6 12299.6
    4 4 6 14173.9
    4 4 6 14390.1
    4 4 7 3300.7
    -4 4 -7 2864.4
    -4 4 -7 2851.1
    4 4 7 2752.11
    4 4 7 2947.33
    4 4 7 3011.74
    -4 4 -8 9720.07
    4 4 8 9334.1
    4 4 8 10180
    4 4 8 8885.29
    4 4 8 9843.5
    4 4 9 13831.1
    -4 4 -9 13675.9
    4 4 9 14046.6
    4 4 9 13761.6
    4 4 9 12913.3
    4 4 10 6275.62
    -4 4 -10 6116.03
    4 4 10 5820.07
    4 4 10 6159.88
    4 4 10 6787.14
    4 4 10 5591.07
    4 4 11 15374.3
    4 4 11 15985.8
    4 4 11 16220.3
    -4 4 -11 16517.3
    4 4 11 16812
    4 4 11 16882.2
    4 4 12 3975.14
    -4 5 14 5653.7
    -4 5 14 5570.71
    -4 5 14 5925.83
    -4 -5 13 704.901
    -4 5 13 906.403
    -4 5 13 169.29
    -4 5 13 302.663
    4 5 -13 434.202
    -4 -5 12 368.279
    4 5 -12 483.663
    -4 5 12 1017.84
    -4 5 12 1087.63
    4 5 -12 1330.67
    4 5 -11 7904.8
    -4 5 11 7361.2
    -4 5 11 7171.25
    4 5 -11 6822.34
    -4 -5 11 7409.94
    4 5 -10 2626.05
    -4 5 10 2406.28
    4 5 -10 3603.26
    -4 5 10 2088.91
    4 5 -10 3129.83
    -4 -5 10 4054.57
    4 5 -10 3726.97
    4 5 -9 -47.734
    -4 5 9 504.398
    -4 -5 9 398.01
    -4 5 9 -122.317
    -4 5 9 365.677
    4 5 -9 -41.5279
    -4 5 9 -548.352
    4 5 -9 -309.052
    4 5 -8 54540.3
    -4 -5 8 57780.4
    4 5 -8 51939.1
    -4 5 8 53193.2
    -4 5 8 53240.5
    4 5 -8 50524.6
    4 5 -8 52960.7
    -4 5 8 50502.6
    -4 5 8 53502.6
    -4 -5 8 54504.9
    4 5 -8 54463.1
    4 5 -7 7863.58
    4 5 -7 8453.9
    -4 5 7 7901.96
    -4 -5 7 10013.4
    -4 5 7 8130.1
    4 5 -7 7880.28
    4 5 -7 7754.5
    4 5 -7 7766.09
    -4 5 7 7492.01
    -4 5 7 7717.26
    4 5 -6 5001.92
    4 5 -6 4438.22
    4 5 -6 4996.33
    4 5 -6 4950.66
    -4 -5 6 4962.27
    -4 5 6 5244.67
    4 5 -6 5044.68
    -4 5 6 5338.9
    -4 5 6 5141.29
    -4 5 6 4512.57
    -4 5 5 698.203
    -4 -5 5 74.7501
    4 5 -5 299.967
    -4 5 5 -258.893
    -4 5 5 -22.2005
    4 5 -5 58.5468
    -4 5 5 -32.1748
    4 5 -5 448.344
    4 5 -5 516.731
    4 5 -5 493.551
    4 5 -4 45578.8
    4 5 -4 45581.6
    -4 5 4 43004.5
    -4 -5 4 48429.5
    4 5 -4 43653.2
    -4 5 4 45509.9
    -4 5 4 43947
    4 5 -4 44609.1
    -4 5 4 41622.6
    -4 5 4 45723.6
    4 5 -3 332.531
    4 5 -3 347.148
    4 5 -3 -50.4434
    -4 5 3 812.039
    4 5 -3 722.46
    -4 5 3 779.705
    -4 5 3 797.564
    -4 5 3 484.082
    -4 5 3 391.874
    -4 -5 3 -40.4296
    4 5 -3 323.268
    4 5 -2 480.753
    4 5 -2 775.594
    -4 5 2 230.816
    4 5 -2 408.04
    -4 5 2 612.096
    -4 5 2 1262.44
    -4 -5 2 307.04
    4 5 -2 347.106
    4 5 -2 258.714
    4 5 -2 533.68
    4 5 -1 17983.4
    4 5 -1 18248.4
    4 5 -1 19541.6
    4 5 -1 17979.9
    -4 -5 1 18131.1
    -4 5 1 18232.7
    4 5 -1 18925.6
    4 5 -1 17900.6
    4 5 -1 18814.8
    4 5 0 30860.9
    4 5 0 32732.5
    4 5 0 32283.3
    4 5 0 30723.2
    4 5 0 30878.5
    -4 5 0 29183.8
    4 5 0 30654.3
    4 5 0 30286.1
    4 5 0 31056.3
    4 5 0 32906.7
    4 5 1 2348.75
    4 5 1 1672.52
    4 5 1 2140.48
    4 5 1 1719.12
    -4 5 -1 1540.08
    4 5 1 1556.75
    4 5 1 1641.89
    -4 5 -1 1809.57
    4 5 1 2208.44
    4 5 1 3181.76
    4 5 1 1863.18
    4 5 2 3923.32
    4 5 2 3633.86
    4 5 2 4071.76
    4 5 2 3862.02
    -4 5 -2 3458.42
    -4 5 -2 4368.27
    4 5 2 3140.48
    4 5 2 3529.53
    4 5 2 2880.04
    4 5 2 3655.3
    4 5 2 4148.4
    4 5 3 40347.2
    4 5 3 40871.3
    4 5 3 40395.2
    4 5 3 39046.9
    -4 5 -3 39387.3
    4 5 3 37351.9
    4 5 3 41186.7
    4 5 3 39407.4
    4 5 3 39224.9
    4 5 3 38415.3
    -4 5 -3 38423.4
    -4 5 -4 19694
    4 5 4 19631.4
    4 5 4 19610.8
    4 5 4 19551.1
    -4 5 -4 19604.2
    4 5 4 16930.7
    4 5 4 19999.6
    4 5 4 17846.2
    4 5 4 18814.4
    4 5 5 245.874
    4 5 5 356.012
    4 5 5 59.4784
    4 5 5 563.818
    -4 5 -5 34.7285
    4 5 5 403.045
    4 5 5 509.691
    -4 5 -5 1213.12
    4 5 5 502.364
    4 5 6 1020.49
    4 5 6 492.995
    -4 5 -6 1232.87
    -4 5 -6 888.23
    4 5 6 1223.94
    4 5 6 995.457
    4 5 6 655.41
    4 5 6 919.687
    4 5 7 1426.07
    4 5 7 1025.71
    4 5 7 1038.98
    -4 5 -7 1750.1
    4 5 7 916.468
    4 5 7 964.309
    4 5 7 792.257
    -4 5 -7 1897.41
    4 5 8 12405.4
    -4 5 -8 13096.6
    4 5 8 11860.9
    -4 5 -8 12537.2
    4 5 8 12318.5
    4 5 8 12151.1
    4 5 8 12483.8
    4 5 9 1795.13
    4 5 9 1920.84
    4 5 9 1831.2
    -4 5 -9 1940.56
    4 5 9 2000.94
    4 5 9 1733.28
    4 5 10 29555.1
    4 5 10 30862
    4 5 10 31027.6
    4 5 10 30015.1
    4 5 11 -275.978
    4 5 11 -39.0357
    4 5 11 -430.42
    4 5 11 379.858
    -4 6 13 2285.77
    -4 6 13 2548.13
    -4 6 13 2068.54
    -4 6 12 21225.9
    -4 6 12 19934.9
    -4 6 12 22910.3
    4 6 -12 21029.3
    4 6 -11 883.87
    -4 6 11 659.278
    -4 6 11 658.634
    -4 6 11 1107.04
    4 6 -10 -64.5599
    -4 6 10 723.288
    -4 6 10 684.51
    -4 6 10 273.092
    4 6 -10 624.454
    4 6 -9 19547.5
    -4 6 9 17955.4
    4 6 -9 17421.5
    -4 6 9 18410.5
    4 6 -8 4040.48
    -4 6 8 3834.56
    -4 6 8 4619.43
    4 6 -8 4068.02
    4 6 -8 3995.31
    4 6 -8 4284.37
    -4 6 8 4002.09
    4 6 -7 24940
    4 6 -7 26642.3
    -4 6 7 27093.3
    -4 6 7 25700.3
    4 6 -7 25340.3
    4 6 -7 26162.6
    -4 6 7 26227.1
    -4 6 7 27666
    4 6 -7 25342.5
    4 6 -6 36749.9
    4 6 -6 38093.1
    4 6 -6 36874.9
    -4 6 6 38075.5
    -4 -6 6 39555.6
    -4 6 6 37551
    -4 6 6 36054.5
    4 6 -6 36991.2
    4 6 -6 38710.3
    -4 6 6 39813.8
    -4 6 5 4562.93
    4 6 -5 5096.39
    -4 6 5 4442.64
    4 6 -5 5336.64
    4 6 -5 4674.72
    4 6 -5 5229.49
    -4 6 5 5309.45
    4 6 -5 4733.69
    4 6 -5 5368.18
    -4 -6 5 4987
    -4 6 5 5084.4
    4 6 -4 175.537
    4 6 -4 220.883
    -4 6 4 26.4121
    4 6 -4 362.475
    -4 6 4 50.9149
    -4 6 4 -289.229
    4 6 -4 100.012
    -4 -6 4 -205.352
    4 6 -4 -65.5922
    4 6 -3 7228.54
    4 6 -3 7268.45
    -4 6 3 6366.02
    -4 6 3 7256.44
    -4 -6 3 6712.36
    4 6 -3 7274.76
    -4 6 3 7189.34
    4 6 -3 6664.3
    4 6 -3 6539.26
    4 6 -2 3977.9
    4 6 -2 3531.05
    -4 6 2 2917.58
    4 6 -2 3139.75
    4 6 -2 3564.27
    -4 6 2 3511.28
    -4 -6 2 3105.61
    4 6 -2 4003.43
    4 6 -2 3166.97
    4 6 -1 15332.3
    4 6 -1 15065
    4 6 -1 15636.4
    -4 -6 1 13683.9
    4 6 -1 15613.7
    -4 6 1 15433.7
    4 6 -1 15277.9
    4 6 -1 15169.1
    4 6 0 55534.8
    4 6 0 54858.3
    4 6 0 54518.6
    4 6 0 54183.1
    -4 -6 0 52030.3
    4 6 0 53197.5
    4 6 0 53687.3
    4 6 0 55814.4
    4 6 1 28872
    4 6 1 30435.3
    4 6 1 29223
    -4 6 -1 29436.3
    4 6 1 29605.9
    4 6 1 29426.3
    4 6 1 29184.6
    4 6 1 29233.8
    4 6 1 30328.9
    4 6 1 28547.6
    4 6 2 33280
    4 6 2 34053.3
    -4 6 -2 33048.9
    4 6 2 34291.9
    4 6 2 34632.4
    4 6 2 32487.5
    4 6 2 34432.1
    4 6 2 35620.5
    4 6 2 33684.8
    4 6 2 34777.4
    4 6 3 55628.9
    4 6 3 57776.9
    4 6 3 59666.5
    4 6 3 57432.2
    -4 6 -3 58013.8
    4 6 3 55758.4
    4 6 3 58210.8
    4 6 3 58160.5
    4 6 3 58904.9
    4 6 3 56145.6
    4 6 4 7233.63
    4 6 4 7008.55
    4 6 4 6821.17
    -4 6 -4 6576.36
    4 6 4 6302.85
    4 6 4 7316.45
    4 6 4 6656.58
    4 6 4 6221.08
    4 6 4 6548.42
    4 6 5 24490.6
    4 6 5 24619.9
    4 6 5 23958.3
    4 6 5 23994.8
    -4 6 -5 25023
    4 6 5 23619.4
    4 6 5 24086.2
    4 6 5 25067.3
    4 6 6 1181.86
    4 6 6 351.872
    -4 6 -6 523.885
    4 6 6 147.759
    4 6 6 371.756
    4 6 6 -196.274
    4 6 6 506.529
    4 6 7 516.138
    4 6 7 420.713
    -4 6 -7 561.978
    4 6 7 775.305
    4 6 7 270.004
    4 6 7 319.147
    4 6 8 39243.3
    4 6 8 37088.8
    -4 6 -8 41325.8
    4 6 8 37286.6
    4 6 8 37858.8
    4 6 8 39949
    4 6 9 859.363
    4 6 9 563.649
    4 6 9 862.256
    4 6 9 304.828
    4 6 9 334.895
    4 6 10 3959.56
    4 6 10 3216.7
    4 6 10 3695.48
    4 6 10 4097.64
    4 6 10 3285.55
    -4 7 12 1653.29
    -4 7 12 1045.25
    4 7 -11 5173.18
    -4 7 11 4881.13
    -4 7 11 3978.99
    -4 7 11 4980.63
    -4 7 10 6635.36
    -4 7 10 6176.46
    4 7 -10 5673.01
    -4 7 10 7215.09
    4 7 -10 6295.65
    4 7 -9 23.5805
    -4 7 9 678.816
    -4 7 9 368.547
    4 7 -9 338.874
    4 7 -8 2257.48
    4 7 -8 3286.39
    -4 7 8 2926.33
    4 7 -8 2682.71
    4 7 -8 3078.64
    -4 7 8 2097.7
    4 7 -7 -72.7791
    4 7 -7 180.621
    -4 7 7 -437.11
    -4 7 7 556.89
    4 7 -7 109.663
    4 7 -7 -278.567
    4 7 -6 8123.11
    -4 7 6 7086.17
    4 7 -6 8024.72
    4 7 -6 7983.19
    4 7 -6 8951.31
    -4 7 6 8000.61
    -4 7 6 6820.6
    4 7 -6 7664.22
    4 7 -5 13569.2
    4 7 -5 13431
    -4 7 5 14351.5
    4 7 -5 12771.2
    4 7 -5 13019.7
    4 7 -5 14272.6
    -4 7 5 13481.2
    -4 7 5 12548.1
    4 7 -5 14064.6
    4 7 -4 97409.8
    4 7 -4 99126.9
    -4 7 4 93188.4
    4 7 -4 96000.7
    -4 7 4 96154.9
    -4 7 4 93339
    4 7 -4 97589.1
    4 7 -4 97808.7
    4 7 -3 -625.807
    -4 7 3 1020.68
    4 7 -3 640.982
    -4 7 3 1116.1
    4 7 -3 121.205
    4 7 -3 561.939
    -4 7 3 477.502
    4 7 -3 164.093
    4 7 -2 1186.39
    4 7 -2 78.0585
    4 7 -2 741.779
    4 7 -2 503.019
    4 7 -2 1071.65
    4 7 -1 19925.2
    4 7 -1 20349.3
    4 7 -1 19578.8
    4 7 -1 19656.6
    4 7 -1 19209.6
    4 7 0 90180
    4 7 0 92785.6
    4 7 0 92260.5
    4 7 0 92269.9
    4 7 1 239.263
    4 7 1 -225.705
    4 7 1 197.779
    4 7 1 168.66
    4 7 1 -17.1687
    4 7 2 2159.55
    4 7 2 2329.97
    4 7 2 2255.84
    4 7 2 1871.32
    4 7 2 1191.3
    -4 7 -2 2044.42
    4 7 2 2202.73
    4 7 3 288.884
    4 7 3 306.45
    4 7 3 863.979
    -4 7 -3 559.751
    4 7 3 531.373
    4 7 3 817.35
    4 7 3 153.161
    4 7 3 1305.97
    4 7 4 204.624
    4 7 4 130.754
    4 7 4 3.5246
    4 7 4 -161.639
    -4 7 -4 -198.477
    4 7 4 136.89
    4 7 4 247.943
    4 7 4 390.283
    4 7 5 7988.05
    4 7 5 9490.37
    4 7 5 8309.88
    -4 7 -5 8795.6
    4 7 5 8233.88
    4 7 5 8482.83
    4 7 5 8741.64
    4 7 5 7927.99
    4 7 6 33894.6
    4 7 6 30534.7
    -4 7 -6 31004.8
    4 7 6 31256.6
    4 7 6 31936
    4 7 6 30906.2
    4 7 7 976.914
    4 7 7 468.875
    -4 7 -7 564.256
    4 7 7 1087.51
    4 7 7 463.996
    4 7 7 928.096
    4 7 8 2189.4
    4 7 8 1513.08
    4 7 8 1598.72
    4 7 8 1750.33
    4 7 8 1430.58
    4 7 9 1052.94
    4 7 9 1358.08
    4 8 -10 2939.75
    -4 8 10 3496.73
    4 8 -10 2724.44
    -4 8 10 3297.22
    4 8 -9 990.873
    -4 8 9 1739.27
    4 8 -9 1120.72
    -4 8 9 1353.41
    4 8 -8 -110.678
    -4 8 8 -77.274
    4 8 -8 208.433
    -4 8 8 -29.3848
    4 8 -7 31104.7
    4 8 -7 33790
    -4 8 7 33283.4
    4 8 -7 30610.8
    4 8 -7 32497.8
    -4 8 7 31687.7
    4 8 -6 346.738
    4 8 -6 75.8412
    4 8 -6 112.653
    -4 8 6 729.892
    4 8 -6 207.1
    -4 8 6 693.109
    4 8 -5 21256
    4 8 -5 22436.4
    -4 8 5 22561.8
    -4 8 5 21956.7
    4 8 -5 22262.8
    4 8 -5 22282.4
    4 8 -4 21519.7
    4 8 -4 22290.4
    -4 8 4 20893.3
    4 8 -4 21488.5
    4 8 -4 21544.7
    -4 8 4 20934.5
    4 8 -4 21789.4
    4 8 -4 22875.6
    4 8 -3 44510.1
    4 8 -3 46885.3
    -4 8 3 42150.8
    4 8 -3 46011
    4 8 -3 45773.2
    4 8 -3 45925
    -4 8 3 40547
    4 8 -3 45126.4
    4 8 -2 55082.1
    4 8 -2 56936.8
    4 8 -2 55892.5
    4 8 -2 54296.2
    4 8 -2 55732.4
    4 8 -1 31635.1
    4 8 -1 32337.3
    4 8 -1 31866.5
    4 8 -1 31510.6
    4 8 -1 29767.1
    4 8 0 8991.68
    4 8 0 8299.4
    4 8 0 9540.75
    4 8 0 8612.31
    4 8 0 8031.43
    4 8 1 25598.1
    4 8 1 27521.1
    4 8 1 25875
    4 8 1 27989.7
    4 8 2 -187.384
    4 8 2 498.001
    4 8 2 294.738
    4 8 2 -78.6227
    4 8 3 15077.5
    4 8 3 16422.9
    4 8 3 16156.6
    -4 8 -3 15277.1
    4 8 3 15665.8
    4 8 3 16188.6
    4 8 4 3810.9
    4 8 4 4421.33
    4 8 4 3654.01
    -4 8 -4 4583.67
    4 8 4 3706.34
    4 8 4 4296.18
    4 8 5 -49.5652
    4 8 5 279.236
    4 8 5 201.953
    -4 8 -5 -189.461
    4 8 5 103.38
    4 8 6 9472.96
    4 8 6 10601.4
    -4 8 -6 9884.35
    4 8 6 9423.97
    4 8 7 5701.69
    4 8 7 5642.97
    4 8 7 4943.97
    -4 9 8 -195.499
    4 9 -8 -315.165
    -4 9 8 42.574
    -4 9 7 1400.27
    4 9 -7 1899.6
    -4 9 7 1307.51
    4 9 -6 6555.98
    4 9 -6 7275.99
    -4 9 6 5801.11
    4 9 -6 6219.04
    4 9 -6 6447.03
    -4 9 6 5542.31
    4 9 -5 11533.5
    4 9 -5 13346.1
    -4 9 5 11407.4
    4 9 -5 12663.9
    4 9 -5 12839.6
    -4 9 5 11521
    4 9 -4 17846.1
    4 9 -4 19089.1
    -4 9 4 16725.7
    4 9 -4 17954
    4 9 -4 19450.2
    4 9 -3 321.595
    4 9 -3 800.882
    4 9 -3 1393.45
    4 9 -3 796.522
    4 9 -2 402.747
    4 9 -2 400.556
    4 9 -2 -11.6797
    4 9 -2 404.595
    4 9 -2 226.299
    4 9 -1 18047.7
    4 9 -1 19349.3
    4 9 -1 18768.5
    4 9 -1 20568.2
    4 9 -1 20248
    4 9 0 10509.8
    4 9 0 9937.28
    4 9 0 9666.95
    4 9 0 9995.68
    4 9 1 777.339
    4 9 1 831.434
    4 9 1 960.363
    4 9 1 583.438
    4 9 2 8028.9
    4 9 2 9003.6
    4 9 2 8237.61
    4 9 2 8822.84
    4 9 3 29276.2
    4 9 3 29750.1
    4 9 3 32011.9
    4 9 4 5636
    4 9 4 6374.6
    4 9 5 309.974
    4 10 -4 30477.2
    4 10 -3 2367.53
    4 10 -3 2354.63
    4 10 -2 41233.7
    4 10 -2 43510.1
    4 10 -1 267.95
    4 10 -1 -499.747
    4 10 0 544.123
    4 10 0 1140.91
    4 10 1 13045.1
    4 10 1 13286.2
    -5 0 16 392.518
    -5 0 15 -299.757
    5 0 -15 228.115
    5 0 -15 -98.4389
    -5 0 14 842.805
    5 0 -14 509.59
    5 0 -14 539.305
    -5 0 13 -202.008
    5 0 -13 181.828
    -5 0 12 330.086
    5 0 -12 1095.1
    5 0 -11 136.781
    -5 0 11 -318.38
    -5 0 11 -11.4222
    -5 0 11 -575.442
    5 0 -10 217897
    -5 0 10 215599
    5 0 -10 213378
    -5 0 10 215749
    -5 0 10 219910
    5 0 -9 -82.9014
    5 0 -9 373.429
    -5 0 9 -82.2272
    -5 0 9 277.53
    -5 0 9 191.985
    5 0 -8 291724
    -5 0 8 288393
    5 0 -8 291494
    -5 0 8 294582
    5 0 -7 157.143
    -5 0 7 474.742
    -5 0 7 6.30256
    -5 0 7 117.427
    -5 0 6 61604.3
    -5 0 6 62403.3
    -5 0 6 61184
    5 0 -6 63277.8
    -5 0 5 83.8891
    -5 0 4 60628.2
    -5 0 3 160.411
    -5 0 2 105398
    -5 0 1 36.7677
    -5 0 0 95162.8
    5 0 1 18.0724
    -5 0 -2 167769
    5 0 3 325.662
    -5 0 -3 177.963
    5 0 3 281.387
    5 0 3 112.171
    5 0 4 209087
    5 0 4 204873
    5 0 5 8.34436
    5 0 5 205.31
    5 0 6 622.641
    5 0 6 969.734
    5 0 7 329.881
    5 0 7 62.3787
    5 0 8 96662.1
    5 0 9 -65.8055
    5 0 10 6289.08
    -5 0 -10 6336.76
    5 0 10 6103.41
    5 0 11 312.973
    -5 0 -11 -237.826
    -5 0 -12 14847.4
    -5 -1 16 550.543
    -5 1 15 3480.14
    5 1 -15 3463.12
    5 -1 -15 3374.97
    -5 1 15 3678.92
    -5 -1 15 3336.68
    5 1 -15 4509.05
    5 -1 -15 3559.62
    -5 1 14 1438.04
    -5 -1 14 1501.38
    -5 1 14 1538.69
    5 -1 -14 1682.06
    5 1 -14 1726.05
    5 1 -14 1332.27
    5 -1 -14 913.242
    -5 1 13 11378.9
    5 1 -13 10747.8
    5 -1 -13 11604.2
    -5 -1 13 11108.9
    -5 1 12 11301.1
    5 -1 -12 11048.5
    -5 -1 12 11741.9
    5 1 -12 11781.2
    5 1 -11 4102.41
    -5 1 11 3582.5
    -5 1 11 4715.81
    5 1 -11 3951.15
    -5 1 11 4370.9
    5 -1 -11 4267.85
    -5 -1 11 5529.6
    -5 -1 11 4763.95
    5 1 -10 4577.33
    -5 1 10 4329.39
    -5 1 10 4571.41
    5 1 -10 6230.75
    -5 1 10 4714.34
    -5 1 10 5359.07
    5 -1 -10 5204.34
    -5 -1 10 5568.68
    -5 -1 10 4741.65
    -5 -1 9 17726.3
    5 1 -9 17762.1
    -5 1 9 17091.2
    5 -1 -9 18557.3
    -5 1 9 17379.5
    -5 1 9 18010.2
    5 1 -9 18105.4
    -5 1 9 17691.2
    -5 -1 9 17609.6
    -5 -1 8 66440.4
    5 1 -8 62468.7
    -5 1 8 64881.1
    -5 1 8 64018.8
    5 1 -8 62973.9
    5 -1 -8 66397
    -5 1 8 66557.9
    -5 1 8 65069.4
    -5 1 7 135177
    5 1 -7 136845
    -5 -1 7 138365
    -5 1 7 136728
    -5 -1 7 136515
    -5 1 7 135204
    5 -1 -7 141459
    5 1 -7 134810
    -5 1 7 136814
    5 1 -6 1671.87
    5 -1 -6 1595.45
    -5 -1 6 2453.48
    -5 1 6 1476.38
    -5 1 6 1836.4
    -5 1 6 1274.04
    -5 1 6 1792.24
    -5 1 5 75912.2
    -5 -1 5 76228.4
    -5 1 5 78133.5
    -5 1 5 77073.6
    5 -1 -5 80116.9
    -5 1 4 178960
    -5 -1 4 176936
    -5 1 3 71234.2
    -5 -1 3 67364.4
    -5 -1 2 1529.29
    -5 1 2 1416.25
    -5 -1 1 80253.1
    5 1 -1 76467.4
    5 1 0 143461
    -5 1 -1 353.631
    5 1 1 494.901
    5 1 2 11437.2
    5 1 2 11750.7
    5 1 2 12036
    -5 -1 -2 11134.2
    5 1 2 10847.8
    -5 1 -2 11283.8
    5 1 3 39658.8
    -5 1 -3 38042.4
    5 -1 3 36987.3
    5 1 3 36253
    -5 -1 -3 37094.9
    5 1 3 39893.3
    5 1 3 38273.7
    5 1 3 37319.2
    5 1 4 40922.3
    5 1 4 40875.4
    -5 1 -4 41818.9
    5 1 4 39605.9
    5 1 4 42356.1
    5 -1 4 40957.1
    5 1 5 541.42
    5 -1 5 204.288
    5 1 5 1041.77
    5 1 5 879.008
    5 1 6 33427.7
    5 -1 6 33983.9
    5 1 6 32939.8
    5 1 7 28861.2
    5 -1 7 29598.2
    5 1 7 28593.7
    5 1 8 9616.07
    5 -1 8 9445.85
    5 1 8 8701.65
    5 1 9 2346.08
    -5 1 -9 2818.58
    5 1 9 2489.02
    5 -1 9 2544.56
    5 -1 10 6888.85
    5 1 10 6731.5
    -5 1 -10 7973.66
    -5 -1 -10 8279.04
    5 1 10 7238.93
    -5 1 -11 24470.1
    5 1 11 23468.8
    -5 -1 -11 23143.1
    5 1 11 23163.2
    5 1 12 -204.415
    -5 1 -12 30.1395
    5 1 12 215.519
    -5 2 15 -98.8985
    -5 -2 15 -55.6074
    -5 2 15 -342.626
    -5 2 15 0.98375
    5 2 -15 280.89
    5 2 -15 -201.414
    -5 2 14 606.762
    -5 2 14 759.901
    -5 -2 14 921.936
    -5 2 14 586.469
    5 2 -14 929.946
    5 2 -14 445.77
    5 -2 -14 714.475
    -5 2 13 14103.1
    5 -2 -13 14269.3
    -5 2 13 14541.9
    5 2 -13 14820.8
    5 -2 -13 15793.5
    -5 -2 13 14218.3
    5 -2 -12 3869.14
    5 2 -12 3527.09
    5 2 -12 2926.05
    -5 2 12 3473.05
    -5 -2 12 3328.82
    5 2 -11 3421.86
    -5 2 11 4341.78
    5 -2 -11 5104.25
    -5 2 11 4598.62
    5 2 -11 4832.8
    -5 -2 11 4316.38
    5 2 -10 32620.5
    -5 2 10 32714.6
    5 -2 -10 33423.7
    -5 2 10 31163.4
    -5 2 10 31790.8
    -5 2 10 33320
    5 2 -10 32552.5
    -5 2 10 33242.4
    -5 -2 10 32955.8
    -5 -2 10 35146.9
    -5 -2 9 20748.2
    -5 -2 9 20926.1
    5 2 -9 19394.9
    -5 2 9 19782.7
    -5 2 9 19760.7
    -5 2 9 18948.2
    -5 2 9 20993.2
    5 2 -9 19142.7
    5 -2 -9 18841.3
    5 2 -8 27057.4
    -5 -2 8 29455.9
    -5 2 8 28025.3
    -5 2 8 29658.5
    -5 2 8 26824.1
    5 2 -8 25899.9
    5 -2 -8 28755
    -5 2 8 27001.8
    5 2 -7 167181
    -5 -2 7 175537
    -5 2 7 169311
    -5 2 7 170547
    5 2 -7 163744
    5 2 -7 164120
    -5 2 7 166661
    -5 2 7 170046
    5 2 -7 167551
    5 -2 -7 171947
    5 2 -6 17838
    5 2 -6 15826.5
    -5 -2 6 17525.8
    -5 2 6 16112.8
    -5 2 6 16912.1
    -5 2 6 16866.8
    5 2 -6 16664.5
    -5 2 6 16293.9
    5 2 -6 17524
    5 -2 -6 17854.8
    5 2 -5 348252
    5 2 -5 324673
    -5 -2 5 335988
    -5 2 5 337683
    -5 2 5 336886
    -5 2 5 332540
    -5 2 5 317718
    5 2 -5 327209
    5 -2 -5 335614
    5 2 -4 12739.8
    -5 -2 4 12619.1
    -5 2 4 13044.8
    5 2 -4 11873.8
    -5 2 4 12260.5
    5 -2 -4 12572.6
    -5 -2 3 4775.52
    -5 -2 2 51.9821
    5 2 -2 113.813
    -5 -2 1 3331.97
    5 2 -1 2910.07
    5 2 0 46085.1
    -5 2 0 47281.3
    5 2 0 44558
    5 2 0 46068.7
    5 2 0 43542.5
    5 2 1 125753
    5 2 1 129788
    -5 2 -1 132548
    5 2 1 131300
    5 2 1 129082
    5 2 2 211866
    5 2 2 216551
    -5 2 -2 216145
    5 2 2 214971
    5 2 2 216542
    5 2 2 215662
    5 2 3 2671.88
    5 2 3 2471.42
    5 2 3 3007.69
    -5 2 -3 2512.06
    -5 -2 -3 2771.99
    5 2 3 2865.69
    5 2 3 2325.4
    5 2 4 4346.4
    5 2 4 3769.64
    -5 -2 -4 3728.54
    5 2 4 3760.19
    -5 2 -4 4229.29
    5 2 4 4027.93
    -5 2 -5 17503.9
    5 2 5 17246.7
    5 2 5 18812.9
    5 2 5 18391.8
    5 2 5 18457.2
    -5 2 -6 66796.2
    5 2 6 64065.2
    5 2 6 64826.1
    5 2 6 67342.1
    5 2 7 16950
    -5 2 -7 18179.2
    5 2 7 17470.6
    5 2 7 16942
    5 2 8 7971.99
    -5 2 -8 8711.57
    5 2 8 7836.33
    -5 2 -9 11553.2
    5 2 9 10264.8
    -5 -2 -9 11603.9
    5 2 9 10772.5
    5 2 9 10534.1
    5 2 10 1778.41
    -5 2 -10 2146.06
    -5 -2 -10 1937.82
    5 2 10 1531.3
    5 2 10 1486.05
    5 2 11 7158.36
    -5 2 -11 7487.17
    -5 -2 -11 6753.35
    5 2 11 6059.22
    5 2 11 7663.59
    5 2 11 6338.23
    -5 -3 15 292.138
    -5 3 15 -443.392
    5 3 -15 -283.936
    -5 -3 14 911.267
    -5 3 14 571.504
    -5 3 14 425.842
    5 3 -14 517.311
    5 3 -14 877.68
    -5 -3 13 548.095
    -5 3 13 104.27
    -5 3 13 281.015
    5 3 -13 178.282
    5 3 -13 453.331
    5 3 -12 361.105
    -5 -3 12 474.691
    -5 3 12 848.649
    -5 3 12 833.128
    5 -3 -12 653.932
    5 3 -12 780.14
    5 3 -11 72571.8
    -5 3 11 73003.4
    -5 3 11 70892.6
    5 3 -11 71455.4
    5 -3 -11 72477.7
    -5 -3 11 71307.9
    -5 -3 10 6374.93
    5 3 -10 5605.65
    -5 3 10 6503.63
    -5 3 10 4594.71
    -5 3 10 5990.23
    5 3 -10 6072.96
    5 -3 -10 5563.29
    -5 -3 10 5761.55
    -5 -3 9 11448.4
    5 3 -9 12548.7
    -5 -3 9 13919
    -5 3 9 10661.6
    -5 3 9 10658.1
    -5 3 9 12443.4
    5 3 -9 10359.8
    5 -3 -9 11912.2
    5 3 -9 11301
    5 3 -8 1508.76
    -5 3 8 1471.46
    5 -3 -8 1227.76
    5 3 -8 1548.95
    5 3 -8 1402.45
    -5 3 8 1129.62
    -5 3 8 980.953
    -5 -3 8 1100.37
    5 3 -8 1457.9
    5 3 -7 29026.8
    5 3 -7 28643.7
    -5 -3 7 29335.3
    -5 3 7 27432.8
    5 3 -7 27602.8
    -5 3 7 26957.1
    5 3 -7 26618.6
    5 3 -7 27261.5
    -5 3 7 27137.4
    -5 3 7 27493.8
    5 -3 -7 27395.1
    5 3 -6 10767.4
    -5 -3 6 12062.4
    -5 3 6 12297.7
    -5 3 6 11214.9
    5 3 -6 10173.9
    5 3 -6 11632
    -5 3 6 10858.8
    -5 3 6 10542.1
    5 3 -6 11093.9
    5 -3 -6 11453.9
    5 3 -5 35452.4
    5 3 -5 34759.7
    -5 -3 5 34688.7
    5 3 -5 33672
    -5 3 5 34944.8
    -5 3 5 34814.2
    -5 3 5 34743.9
    5 -3 -5 33568.1
    5 3 -4 46258.2
    5 3 -4 44444.7
    -5 -3 4 44982.4
    5 3 -4 42783.2
    -5 3 4 45705.8
    -5 3 4 45267.9
    -5 3 4 43347.1
    5 3 -4 44439.2
    5 -3 -4 44978.3
    5 3 -3 50317.2
    5 3 -3 50041.4
    -5 -3 3 48739.4
    5 3 -3 50108.6
    -5 3 3 48373.2
    -5 3 3 49181.3
    -5 3 3 44414.9
    5 3 -3 50824.8
    -5 3 2 -557.143
    5 3 -2 2.45173
    5 3 -2 -43.581
    -5 3 2 12.6456
    -5 -3 2 179.267
    5 3 -2 151.036
    5 3 -2 -28.3484
    5 3 -2 215.038
    5 3 -1 91504.7
    5 3 -1 89441.5
    5 3 -1 93110.6
    5 3 -1 93599
    -5 -3 1 88612.8
    -5 3 1 91739.1
    -5 3 1 85937.6
    5 3 -1 92744.2
    5 3 -1 92253.1
    5 3 -1 87380.8
    5 3 0 96921.2
    5 3 0 93294.9
    5 3 0 97094.9
    -5 3 0 93126.2
    -5 3 0 96045.6
    5 3 0 97595.5
    5 3 0 92475
    5 3 0 95890.9
    5 3 0 91950.9
    5 3 1 11354.9
    5 3 1 12202.1
    5 3 1 12352.5
    -5 3 -1 11384.1
    -5 3 -1 12245.7
    5 3 1 12023.8
    5 3 1 13135.2
    5 3 1 11807.6
    5 3 2 17953.5
    5 3 2 18267.4
    -5 3 -2 18940.7
    5 3 2 18852.3
    5 3 2 17623.9
    5 3 2 18480
    5 3 2 19010.2
    -5 3 -2 18656.9
    -5 3 -3 83837.5
    5 3 3 86844.5
    5 3 3 84117.9
    -5 3 -3 84039.4
    5 3 3 84197.1
    5 3 3 83837.1
    5 3 3 84702.4
    5 3 3 83558.2
    5 3 4 8463.27
    5 3 4 8594.97
    -5 3 -4 7127.9
    -5 3 -4 6953.69
    5 3 4 7844.48
    5 3 4 8262.33
    5 3 4 8967.23
    5 3 4 8100.75
    5 3 5 -31.1309
    5 3 5 908.143
    5 3 5 106.161
    5 3 5 -119.688
    -5 3 -5 277.396
    5 3 5 506.048
    5 3 6 -43.1043
    5 3 6 464.244
    5 3 6 154.653
    5 3 6 142.525
    -5 3 -6 189.794
    5 3 6 395.379
    5 3 7 51416.9
    -5 3 -7 52188.7
    5 3 7 54332.7
    5 3 7 51599.2
    5 3 7 53128.2
    5 3 8 1361.92
    5 3 8 1806.07
    5 3 8 1473.14
    -5 3 -8 1488.16
    5 3 8 1279.92
    5 3 8 1605.97
    5 3 9 2532.19
    5 3 9 2763.36
    5 3 9 2525.98
    5 3 9 2469.31
    -5 3 -9 2491.23
    5 3 9 2561.57
    5 3 10 244.51
    5 3 10 135.064
    -5 3 -10 -84.1897
    5 3 10 -96.7474
    5 3 10 127.104
    5 3 10 -68.3755
    5 3 11 584.471
    5 3 11 686.06
    -5 3 -11 776.553
    5 3 11 705.92
    5 3 11 814.73
    -5 -4 14 -200.192
    -5 4 14 282.355
    -5 4 14 40.9094
    5 4 -14 307.634
    -5 -4 13 333.569
    -5 4 13 402.677
    -5 4 13 275.289
    5 4 -13 674.793
    5 4 -13 679.995
    5 4 -12 1294.18
    -5 -4 12 1470.69
    -5 4 12 1346.07
    -5 4 12 916.486
    5 4 -12 1139.79
    5 4 -12 1318.36
    5 4 -11 3943.34
    -5 4 11 3913.92
    -5 4 11 4633.6
    5 4 -11 5254.46
    -5 -4 11 4516.81
    5 4 -10 138.807
    -5 -4 10 752.403
    -5 4 10 280.563
    -5 4 10 323.928
    -5 4 10 730.205
    -5 4 10 318.073
    5 4 -10 452.931
    -5 -4 9 64740.3
    5 4 -9 65256.4
    -5 -4 9 69217.6
    -5 4 9 67106.9
    -5 4 9 65523.6
    5 4 -9 65434.5
    -5 4 9 65481.3
    -5 4 9 65436.2
    5 4 -9 63751.5
    5 -4 -8 3687.23
    5 4 -8 3480.28
    -5 4 8 3479.48
    -5 4 8 3448.3
    -5 4 8 3714.77
    5 4 -8 3828.36
    5 4 -8 3395.54
    -5 4 8 3221.22
    -5 -4 8 3890.02
    5 4 -8 2721.13
    5 4 -7 26700.1
    5 4 -7 28494.6
    -5 -4 7 29642
    -5 4 7 28117.6
    5 4 -7 28235.1
    -5 4 7 26048.1
    5 4 -7 27594.1
    5 4 -7 26314.8
    -5 4 7 27215
    -5 4 7 25757.1
    5 4 -7 27231.7
    5 -4 -7 27393.6
    5 4 -6 4175.25
    5 4 -6 3768.43
    5 4 -6 3612.47
    -5 -4 6 4660.89
    -5 4 6 3740.74
    5 4 -6 4090.96
    -5 4 6 3611.29
    -5 4 6 4068.56
    5 4 -6 4477.17
    -5 4 6 3995.38
    -5 4 6 4304.26
    5 -4 -6 4166.85
    5 -4 -5 1188.57
    5 4 -5 1819.76
    -5 4 5 1482.87
    -5 -4 5 1112.17
    5 4 -5 1524.85
    5 4 -5 1315.01
    -5 4 5 942.334
    -5 4 5 544.051
    -5 4 5 1269.99
    -5 4 5 905.942
    5 4 -5 1522.42
    5 4 -4 4465.6
    5 4 -4 3636.54
    -5 -4 4 4457.88
    5 4 -4 3551.67
    -5 4 4 3817.83
    -5 4 4 4075.8
    -5 4 4 3304.05
    -5 4 4 3525.87
    -5 4 4 2642.25
    5 4 -4 3629.31
    5 4 -4 4301.29
    5 -4 -4 4261.01
    5 4 -3 41433.4
    5 4 -3 40437.6
    -5 4 3 35222
    -5 -4 3 41024.4
    -5 4 3 38959.3
    5 4 -3 39575.6
    -5 4 3 40051.5
    -5 4 3 39411.5
    5 4 -3 40836
    5 4 -3 41318.7
    5 4 -2 1649.65
    5 4 -2 1726.98
    5 4 -2 1577.12
    -5 4 2 1263.62
    -5 4 2 1492.14
    -5 4 2 1569.54
    -5 -4 2 1594.24
    5 4 -2 1251.74
    5 4 -2 1837.61
    5 4 -2 1923.27
    5 4 -1 31081.5
    5 4 -1 30248.8
    5 4 -1 30184.9
    -5 -4 1 30617.8
    -5 4 1 28548.6
    5 4 -1 30012.6
    5 4 -1 32602.9
    5 4 -1 28849.7
    -5 4 1 29757.1
    5 4 0 14660.6
    5 4 0 14422.8
    5 4 0 14756.9
    5 4 0 14792.9
    -5 4 0 13020.8
    5 4 0 15711.4
    5 4 0 15057.2
    5 4 0 12543.4
    -5 4 0 13308.7
    5 4 0 14063.1
    5 4 1 5571.45
    5 4 1 5509.9
    5 4 1 6117.75
    -5 4 -1 5727.8
    5 4 1 6359.12
    -5 4 -1 4892.34
    5 4 1 5032.02
    -5 4 -1 5757.41
    5 4 1 5788.86
    5 4 1 5284.75
    5 4 1 5749.74
    5 4 2 26865.1
    5 4 2 24903.2
    -5 4 -2 25536.4
    5 4 2 25193.6
    5 4 2 26863.2
    -5 4 -2 24188
    5 4 2 27571.2
    5 4 2 27086.9
    5 4 2 26101.9
    5 4 2 25815.9
    5 4 3 12459.2
    5 4 3 14001.1
    -5 4 -3 12738.2
    5 4 3 12894.8
    -5 4 -3 12116.4
    5 4 3 12528.9
    5 4 3 13025.5
    5 4 3 12484.5
    5 4 4 27959.4
    5 4 4 24283.4
    -5 4 -4 26266.1
    5 4 4 26257.8
    -5 4 -4 27313
    5 4 4 26238.4
    5 4 4 26242.1
    5 4 4 27277.8
    5 4 5 109772
    5 4 5 104579
    -5 4 -5 105705
    -5 4 -5 106974
    5 4 5 105143
    5 4 5 107566
    5 4 5 106689
    5 4 5 101739
    5 4 6 65366.6
    -5 4 -6 65201.2
    5 4 6 65355.7
    5 4 6 63783.8
    5 4 6 66647.1
    5 4 6 67352.1
    5 4 7 1094.22
    5 4 7 1227.29
    -5 4 -7 484.377
    5 4 7 1351.27
    5 4 7 1658.64
    5 4 7 1422.04
    5 4 8 50.922
    5 4 8 303.741
    -5 4 -8 370.398
    5 4 8 19.8457
    5 4 8 -48.5108
    5 4 8 -235.614
    5 4 8 342.552
    5 4 9 21700.1
    5 4 9 20518.3
    5 4 9 20416.8
    -5 4 -9 23192.5
    5 4 9 22081.8
    5 4 9 22477.7
    5 4 9 22589.2
    5 4 10 1579.55
    5 4 10 1301.63
    -5 4 -10 1639.91
    5 4 10 964.332
    5 4 10 1263.45
    5 4 10 1668.6
    5 4 11 728.45
    5 4 11 398.449
    -5 5 14 17236.7
    -5 5 14 16281.6
    -5 -5 13 2077.35
    -5 5 13 2263.99
    -5 5 13 1782.4
    5 5 -13 1867.48
    5 5 -12 2313.64
    -5 -5 12 1618.78
    -5 5 12 2349.36
    -5 5 12 2513.01
    5 5 -12 1986.52
    5 5 -11 7436.03
    -5 5 11 7936.73
    -5 5 11 8130.44
    5 5 -11 7430.69
    5 5 -11 6730.49
    -5 -5 11 7837.5
    5 5 -10 471.974
    -5 -5 10 742.664
    -5 5 10 1183.37
    -5 5 10 685.475
    5 5 -10 799.528
    5 5 -9 17101.4
    -5 5 9 16972.4
    -5 5 9 16823.9
    5 5 -9 18058.8
    -5 5 9 18675.9
    -5 5 9 17633.1
    -5 -5 9 17069.4
    5 5 -8 122955
    5 5 -8 129751
    -5 5 8 127737
    5 5 -8 126890
    5 5 -8 125167
    -5 5 8 125935
    -5 5 8 130114
    -5 5 8 129558
    5 5 -8 127304
    5 5 -7 8991.2
    5 5 -7 8872.8
    -5 -5 7 10645.1
    -5 5 7 10022
    5 5 -7 9337.22
    -5 5 7 8783.95
    -5 5 7 8957.99
    -5 5 7 10292.4
    5 5 -7 8046.73
    5 5 -7 9234.61
    5 5 -6 43396.3
    -5 5 6 42174.6
    5 5 -6 43576.7
    -5 -5 6 46410.1
    -5 5 6 44609.9
    5 5 -6 39373.4
    -5 5 6 40953.1
    5 5 -6 40927.8
    -5 5 6 41309
    5 5 -6 40594.8
    5 5 -5 288.963
    5 5 -5 681.207
    -5 -5 5 319.305
    5 5 -5 678.132
    -5 5 5 507.213
    -5 5 5 541.805
    -5 5 5 464.128
    5 5 -5 230.246
    -5 5 5 651.234
    -5 5 5 285.275
    5 5 -4 19963.4
    5 5 -4 18827.5
    -5 5 4 18642.7
    -5 -5 4 22658.5
    5 5 -4 20390.2
    -5 5 4 20868.4
    -5 5 4 20091
    -5 5 4 18851.6
    -5 5 4 20296.6
    5 5 -4 19936.5
    5 -5 -4 19523.3
    5 5 -3 12086.5
    5 5 -3 12593.2
    5 5 -3 12448.7
    -5 5 3 11498.7
    -5 -5 3 12367.5
    5 5 -3 11691.9
    -5 5 3 11850.2
    -5 5 3 12461.5
    -5 5 3 13633.3
    5 5 -3 12773.2
    5 -5 -3 12130.6
    5 5 -2 620.302
    5 5 -2 142.766
    5 5 -2 406.073
    -5 5 2 283.003
    -5 5 2 342.482
    -5 -5 2 332.948
    -5 5 2 442.617
    5 5 -2 52.5912
    5 5 -2 662.418
    5 5 -2 -202.789
    5 5 -1 7608.17
    5 5 -1 7895.65
    -5 5 1 7580.33
    5 5 -1 7762.38
    -5 -5 1 8220.12
    -5 5 1 7806.26
    -5 5 1 6844.48
    5 5 -1 7598.57
    5 5 -1 8290.64
    5 5 -1 7234.62
    5 5 0 131.086
    5 5 0 -31.2318
    5 5 0 692.247
    5 5 0 241.641
    5 5 0 183.571
    5 5 0 -49.4488
    -5 5 0 -98.5541
    -5 5 0 149.178
    -5 5 0 -216.419
    5 5 0 639.034
    5 5 0 408.806
    5 5 1 1720.08
    5 5 1 1675.5
    5 5 1 2089.89
    5 5 1 1862.32
    5 5 1 1738.03
    -5 5 -1 1613.05
    -5 5 -1 2075.7
    5 5 1 1294.6
    5 5 1 1810.1
    -5 5 -1 2456.05
    5 5 1 1660.17
    -5 5 -2 102772
    5 5 2 101447
    5 5 2 99341.3
    5 5 2 98647.4
    5 5 2 98464.1
    -5 5 -2 97915.3
    -5 5 -2 98720.5
    5 5 2 94497.7
    5 5 2 98014.3
    5 5 2 99889.4
    5 5 2 99008.1
    5 5 3 6700.37
    5 5 3 6025.35
    5 5 3 5310.24
    5 5 3 6692.91
    -5 5 -3 6793.07
    5 5 3 6183.58
    -5 5 -3 7063.6
    5 5 3 6539.64
    5 5 3 6644.38
    5 5 3 7254.5
    5 5 4 7608.06
    5 5 4 7994.24
    -5 5 -4 8163.63
    5 5 4 6209.07
    -5 5 -4 8245.23
    5 5 4 7557.03
    5 5 4 6711.45
    5 5 4 6961.88
    5 5 5 601.617
    -5 5 -5 453.962
    5 5 5 714.705
    5 5 5 713.229
    -5 5 -5 602.333
    5 5 5 360.602
    5 5 5 987.821
    5 5 5 584.672
    5 5 6 45798.3
    5 5 6 44994.8
    5 5 6 44022.9
    -5 5 -6 43459.5
    5 5 6 44476.9
    5 5 6 45096.7
    5 5 6 43962.3
    -5 5 -7 -499.524
    5 5 7 325.291
    5 5 7 310.757
    5 5 7 134.645
    5 5 7 34.2787
    5 5 7 -103.461
    5 5 7 487.511
    5 5 8 555.882
    5 5 8 338.374
    -5 5 -8 675.786
    5 5 8 205.186
    5 5 8 870.092
    5 5 8 589.648
    5 5 8 922.155
    5 5 9 2481.82
    5 5 9 2065.95
    -5 5 -9 2476.44
    5 5 9 2791.34
    5 5 9 3104.2
    5 5 9 2198.43
    5 5 10 9737.75
    5 5 10 9361.37
    5 5 10 9482.24
    5 5 10 10596.5
    -5 6 13 312.341
    -5 6 13 -29.5492
    5 6 -12 5881.48
    -5 6 12 5284.13
    -5 6 12 5123.35
    -5 6 12 5055.47
    5 6 -11 529.922
    -5 6 11 321.885
    -5 6 11 79.6715
    -5 6 11 182.986
    5 6 -10 1223.37
    -5 -6 10 1327.08
    -5 6 10 1550.31
    -5 6 10 1871.7
    5 6 -9 6721.51
    -5 6 9 6900.67
    5 6 -9 6558.03
    -5 6 9 6893.87
    -5 6 9 6378.42
    -5 -6 9 5867.14
    5 6 -8 384.086
    5 6 -8 208.394
    5 6 -8 671.823
    -5 -6 8 1266.74
    -5 6 8 155.727
    5 6 -8 652.454
    5 6 -8 545.869
    -5 6 8 -262.83
    -5 6 8 579.03
    -5 6 8 472.904
    5 6 -7 6257.48
    5 6 -7 7131.97
    -5 6 7 5586.49
    -5 6 7 6377.68
    5 6 -7 7126.46
    5 6 -7 7404.95
    5 6 -7 7141.26
    -5 6 7 7793.56
    -5 6 7 7261.46
    5 6 -6 85880.2
    5 6 -6 87901.6
    -5 6 6 84249
    -5 6 6 88379
    5 6 -6 87791.8
    5 6 -6 84878.6
    -5 6 6 83898.1
    -5 6 6 88184.1
    5 6 -6 84286.1
    5 6 -5 5058.91
    5 6 -5 4488.09
    -5 6 5 4108.05
    5 6 -5 4299.66
    -5 6 5 4671.78
    5 6 -5 4255.95
    5 6 -5 4902.17
    -5 6 5 4115.93
    -5 6 5 4345.45
    -5 -6 5 3990.56
    5 6 -5 4108.55
    5 6 -4 35239.6
    5 6 -4 36426.7
    -5 6 4 33704.7
    -5 -6 4 36438.9
    5 6 -4 34248.2
    -5 6 4 35343
    -5 6 4 35387.3
    5 6 -4 34475.7
    -5 6 4 35921.7
    5 6 -4 34064.7
    -5 6 4 34476.5
    5 6 -3 17192.6
    5 6 -3 17709.3
    -5 -6 3 18376
    5 6 -3 16750.3
    -5 6 3 18156.9
    5 6 -3 17243.1
    5 6 -3 17629.8
    5 6 -2 20689
    5 6 -2 22813.4
    -5 -6 2 23565.8
    5 6 -2 22023.1
    -5 6 2 23132.9
    5 6 -2 22237.1
    5 6 -2 21496.1
    5 6 -1 7262.22
    5 6 -1 7149.16
    -5 -6 1 6425.25
    5 6 -1 7256.8
    -5 6 1 6203.67
    5 6 -1 7852.63
    5 6 -1 8434.36
    5 6 -1 6388.16
    5 6 0 482.934
    5 6 0 438.886
    5 6 0 -148.913
    5 6 0 -166.477
    -5 6 0 350.835
    -5 -6 0 -463.018
    5 6 0 -183.075
    5 6 0 231.684
    5 6 1 3021.34
    5 6 1 2555.51
    5 6 1 2606.9
    5 6 1 2143.3
    5 6 1 2471.68
    -5 -6 -1 3283.29
    5 6 1 2754.91
    5 6 1 2421.63
    5 6 2 25669.2
    5 6 2 26610.3
    5 6 2 25982.6
    -5 6 -2 27081.3
    5 6 2 25868.3
    5 6 2 26073.3
    5 6 2 27201.1
    5 6 2 26319.9
    5 6 3 386.952
    5 6 3 -111.585
    5 6 3 420.199
    5 6 3 332.775
    -5 6 -3 160.558
    5 6 3 -208.259
    5 6 3 631.694
    5 6 3 -31.9621
    5 6 4 2186.64
    5 6 4 2373.23
    -5 6 -4 2567.84
    5 6 4 1753.68
    5 6 4 2074.93
    5 6 4 2701.98
    5 6 4 1656.88
    5 6 5 11266.6
    5 6 5 10899.5
    -5 6 -5 12330.1
    5 6 5 9846.76
    5 6 5 11606.2
    5 6 5 11850.9
    5 6 5 11328.3
    5 6 6 573.921
    5 6 6 122.594
    5 6 6 422.937
    5 6 6 -21.995
    5 6 6 -76.9843
    5 6 6 39.6793
    5 6 7 56.9628
    5 6 7 -167.647
    5 6 7 733.279
    5 6 7 -12.4332
    5 6 7 47.0114
    5 6 7 -469.929
    5 6 8 19260.7
    5 6 8 18991.8
    5 6 8 18931.2
    5 6 8 20316.1
    5 6 8 18712.7
    5 6 9 4743.76
    5 6 9 4461.39
    5 6 9 5055.5
    5 6 9 4617.36
    5 6 9 4414.45
    5 7 -11 3175.03
    -5 7 11 3231.57
    -5 7 11 3083.86
    5 7 -10 9124.54
    -5 7 10 8865.13
    5 7 -10 7124.28
    -5 7 10 8149.66
    5 7 -9 5088.61
    -5 7 9 4201.48
    5 7 -9 4220.02
    -5 7 9 3744.01
    5 7 -8 789.947
    -5 7 8 899.518
    5 7 -8 350.055
    5 7 -8 704.477
    -5 7 8 653.037
    5 7 -7 11280.2
    5 7 -7 13968.2
    5 7 -7 12527.1
    -5 7 7 12108.9
    5 7 -7 12055.1
    5 7 -7 12465.8
    -5 7 7 12299.9
    -5 7 7 12107.3
    5 7 -6 1575.13
    5 7 -6 1952.81
    -5 7 6 1222.59
    5 7 -6 1501.03
    -5 7 6 1504
    5 7 -6 1488.84
    5 7 -6 1709.38
    -5 7 6 1632.65
    5 7 -5 1318.54
    5 7 -5 927.159
    -5 7 5 962.641
    5 7 -5 838.604
    -5 7 5 656.666
    -5 7 5 989.81
    5 7 -5 890.31
    5 7 -5 1297.32
    5 7 -5 1430
    5 7 -4 9747.33
    5 7 -4 10461.7
    5 7 -4 8396.29
    -5 7 4 7732.97
    5 7 -4 9164.92
    5 7 -4 9935.26
    -5 7 4 9030.01
    5 7 -3 14500.4
    5 7 -3 14520.1
    5 7 -3 14954.2
    5 7 -3 14227.5
    -5 7 3 14603.8
    5 7 -3 15076.6
    5 7 -2 208.512
    5 7 -2 -364.821
    5 7 -2 53.3363
    5 7 -2 -74.6226
    -5 7 2 -266.2
    5 7 -2 -451.029
    5 7 -1 1581.73
    5 7 -1 1677.7
    5 7 -1 1822.06
    5 7 -1 2170.52
    5 7 0 5495.95
    5 7 0 4617.8
    5 7 0 4001.64
    5 7 0 4940.25
    5 7 0 3683.91
    5 7 1 -328.603
    5 7 1 -155.668
    5 7 1 296.336
    5 7 1 346.904
    5 7 1 29.666
    5 7 2 431.104
    5 7 2 1668.64
    5 7 2 1235.19
    5 7 2 533.949
    5 7 2 1412.41
    5 7 2 398.48
    5 7 3 -63.3212
    5 7 3 188.184
    5 7 3 2.24448
    -5 7 -3 365.908
    5 7 3 -150.331
    5 7 3 252.382
    5 7 3 -667.332
    5 7 4 340.147
    5 7 4 1006.79
    5 7 4 426.019
    -5 7 -4 831.574
    5 7 4 655.824
    5 7 4 692.636
    5 7 4 715.798
    5 7 4 638.144
    5 7 5 10230.1
    5 7 5 10124
    5 7 5 9504.22
    5 7 5 10290
    5 7 5 9777.79
    5 7 5 10318.3
    5 7 6 10654.8
    5 7 6 10242.1
    5 7 6 9105.56
    5 7 6 9836.85
    5 7 6 10776.8
    5 7 6 10557.5
    5 7 7 3328.57
    5 7 7 3669.65
    5 7 7 3979.4
    5 7 7 3232.72
    5 7 7 4213.87
    5 7 8 1299.95
    -5 8 10 3638.93
    5 8 -9 21941.3
    -5 8 9 21189.3
    5 8 -9 19623.1
    -5 8 9 22261.7
    5 8 -8 2545.67
    -5 8 8 2277.19
    5 8 -8 2310.22
    -5 8 8 2711.23
    5 8 -7 4309.76
    5 8 -7 4934.46
    -5 8 7 4668.12
    5 8 -7 3903.55
    5 8 -7 4541.81
    -5 8 7 3980.36
    5 8 -6 3606.98
    5 8 -6 3755.85
    -5 8 6 3838.99
    5 8 -6 3361.09
    5 8 -6 3959.42
    -5 8 6 3400.51
    5 8 -5 28730.8
    5 8 -5 31649.2
    -5 8 5 29163.9
    5 8 -5 31360.3
    5 8 -5 32296.8
    5 8 -5 31863.6
    -5 8 5 31381.6
    5 8 -4 1351.38
    5 8 -4 1389.26
    5 8 -4 1472.48
    5 8 -4 1395.44
    5 8 -4 947.56
    5 8 -4 1160.75
    5 8 -3 -380.83
    5 8 -3 213.379
    5 8 -3 -197.3
    5 8 -3 154.987
    5 8 -3 41.7704
    5 8 -3 36.8938
    5 8 -2 1636.97
    5 8 -2 1931.93
    5 8 -2 1296.21
    5 8 -2 1546.84
    5 8 -2 1462.71
    5 8 -1 318.352
    5 8 -1 399.819
    5 8 -1 168.403
    5 8 -1 -114.002
    5 8 -1 1101.3
    5 8 0 3716.23
    5 8 0 3437.83
    5 8 0 3917.07
    5 8 0 3448.09
    5 8 0 3618.08
    5 8 1 10226.8
    5 8 1 10479.4
    5 8 1 10034.2
    5 8 1 9224.94
    5 8 1 11105.5
    5 8 2 443.751
    5 8 2 588.636
    5 8 2 -238.157
    5 8 2 194.069
    5 8 3 11643.6
    5 8 3 13246.7
    5 8 3 11040.4
    5 8 3 12665.5
    5 8 4 -173.632
    5 8 4 226.879
    5 8 4 217.018
    5 8 4 -672.048
    5 8 5 26732.6
    5 8 5 27044.3
    5 8 6 1090.16
    5 8 6 1522.21
    5 9 -7 11216.7
    5 9 -6 499.187
    5 9 -6 -63.7783
    5 9 -6 26.104
    5 9 -6 205.667
    5 9 -5 1052.36
    5 9 -5 959.598
    5 9 -5 1019.73
    5 9 -5 610.555
    5 9 -4 -168.102
    5 9 -4 131.8
    5 9 -4 -10.5645
    5 9 -4 -14.027
    5 9 -3 3226.9
    5 9 -3 4389
    5 9 -3 3098.55
    5 9 -3 3656.14
    5 9 -2 -109.553
    5 9 -2 184.882
    5 9 -2 434.163
    5 9 -2 711.105
    5 9 -2 145.813
    5 9 -1 14256.9
    5 9 -1 14267
    5 9 -1 14856.2
    5 9 -1 13449.8
    5 9 -1 15920.7
    5 9 -1 14813
    5 9 0 461.392
    5 9 0 767.215
    5 9 0 708.426
    5 9 0 198.205
    5 9 1 3605.16
    5 9 1 3316.68
    5 9 1 3020.09
    5 9 1 2913.13
    5 9 2 3553.95
    5 9 2 3489.55
    5 9 2 3286.68
    5 9 2 3662.64
    5 9 3 19274.8
    -6 0 15 -319.917
    -6 0 15 217.054
    6 0 -15 193.403
    6 0 -15 27.5501
    -6 0 14 223.702
    6 0 -14 -73.4163
    6 0 -14 288.011
    -6 0 13 486.478
    6 0 -13 -183.373
    6 0 -12 12929.5
    -6 0 12 12367.3
    6 0 -11 -229.967
    -6 0 11 90.7288
    -6 0 11 121.879
    -6 0 10 11321.8
    -6 0 10 11980.4
    6 0 -10 10981.5
    -6 0 10 10757.7
    6 0 -9 46.8304
    -6 0 9 -451.38
    -6 0 9 99.2997
    -6 0 9 -314.334
    -6 0 8 75383.1
    6 0 -8 75398.8
    -6 0 8 77915.5
    6 0 -7 -77.7906
    -6 0 7 416.026
    -6 0 7 81.7768
    -6 0 7 89.9654
    -6 0 6 23224.6
    -6 0 6 21276.4
    -6 0 6 22937.5
    -6 0 6 21939.1
    6 0 -6 22989.4
    6 0 -5 -343.165
    -6 0 5 259.617
    -6 0 5 431.501
    -6 0 5 393.07
    -6 0 4 57070.3
    -6 0 4 55900
    6 0 -3 134.372
    -6 0 3 99.8258
    6 0 -3 -113.541
    -6 0 3 -356.291
    -6 0 2 86831
    -6 0 2 86421.4
    -6 0 2 86250.3
    6 0 -2 84362.1
    -6 0 1 -431.98
    6 0 -1 48.7428
    -6 0 0 164208
    6 0 0 165752
    -6 0 -1 172.981
    6 0 1 -21.5149
    -6 0 -2 323008
    6 0 2 319034
    6 0 2 318750
    6 0 3 -42.9807
    -6 0 -3 310.979
    6 0 3 278.711
    6 0 3 292.638
    -6 0 -4 7872.47
    6 0 4 8747.38
    6 0 4 5592.71
    6 0 4 5953.39
    6 0 5 169.427
    -6 0 -5 112.261
    6 0 5 -125.677
    6 0 5 -11.8405
    6 0 6 12226.5
    -6 0 -6 12083.5
    6 0 6 11997.7
    6 0 7 122.151
    -6 0 -7 275.836
    6 0 7 34.4596
    -6 0 -8 52793
    6 0 8 50837
    6 0 8 49577
    6 0 9 115.665
    -6 0 -9 -405.466
    -6 0 -10 11087.8
    -6 0 -11 -299.468
    -6 1 15 2419.51
    -6 1 15 2845.82
    -6 1 15 2854.72
    6 -1 -15 2688.29
    6 1 -15 2540.14
    -6 -1 15 2938.4
    6 1 -15 2336.59
    6 -1 -15 2879.97
    -6 1 14 1048.28
    -6 -1 14 616.38
    -6 1 14 1176.16
    6 -1 -14 651.022
    6 1 -14 1440.51
    6 1 -14 1025.21
    6 -1 -14 1235.72
    -6 1 13 1795.75
    -6 -1 13 1583.85
    6 1 -13 1283.2
    6 -1 -13 1606.77
    6 -1 -12 2111.56
    -6 1 12 1216.89
    -6 -1 12 1795.53
    6 1 -12 1748.18
    6 1 -11 15378.6
    -6 1 11 14521.7
    6 1 -11 14906.6
    6 -1 -11 15707.7
    -6 1 11 15185.2
    -6 -1 11 14845.1
    6 1 -10 3393.24
    6 -1 -10 3155.73
    6 1 -10 2786.75
    -6 1 10 3110.98
    -6 -1 10 2587.56
    -6 1 10 2290.02
    -6 -1 10 2646.19
    -6 1 10 2691.31
    -6 1 10 2840.94
    -6 -1 9 17334.4
    6 1 -9 15904.6
    -6 1 9 17002.6
    -6 1 9 18313.1
    -6 1 9 16967
    6 1 -9 16992.3
    6 -1 -9 16400.5
    -6 1 9 16540.6
    -6 -1 8 18351.9
    6 1 -8 18179.8
    6 1 -8 18103.7
    -6 -1 8 19075.8
    -6 1 8 17851.2
    -6 1 8 17748.9
    6 -1 -8 17902.1
    -6 1 8 18755.4
    -6 1 8 17096.4
    6 1 -7 24353.1
    -6 -1 7 25967.8
    -6 -1 7 24473.9
    -6 1 7 23161.4
    -6 -1 7 24075.3
    -6 1 7 23252.5
    -6 1 7 22704.8
    6 1 -7 23912.2
    6 -1 -7 24023.3
    -6 1 7 25557.4
    6 1 -6 52519
    -6 -1 6 55540.4
    -6 -1 6 52580.2
    -6 1 6 53597.1
    -6 1 6 51497.8
    -6 1 6 52982.8
    -6 -1 6 54643.8
    6 1 -6 54872
    6 -1 -6 53486.1
    -6 1 6 54781.4
    -6 1 5 152567
    -6 -1 5 150610
    -6 -1 5 149329
    -6 1 5 147815
    -6 1 5 153334
    6 1 -5 151535
    6 -1 -5 152746
    6 1 -4 2661.98
    6 -1 -4 2523.3
    -6 -1 4 2225.99
    -6 -1 4 2316.85
    -6 1 4 2612.93
    -6 1 4 2120.73
    6 1 -4 2178.48
    -6 -1 3 104311
    -6 1 3 103623
    -6 -1 3 106665
    -6 -1 3 102169
    -6 1 3 103154
    6 1 -3 100743
    6 1 -3 110578
    6 -1 -3 107679
    -6 -1 2 20005.9
    -6 1 2 18656
    -6 -1 2 18823.5
    -6 -1 2 19129.1
    -6 1 2 20211.8
    6 1 -2 19869.1
    6 1 -2 19874.2
    -6 -1 1 3930.65
    -6 -1 1 3929.5
    -6 1 1 2812.29
    6 1 -1 3920.61
    -6 -1 0 63931.2
    -6 -1 0 64339.8
    -6 1 0 63320.7
    6 1 0 64095
    6 1 0 62488.9
    -6 -1 -1 33015.1
    -6 1 -1 32212.9
    6 1 1 32910.4
    6 1 1 33617.5
    6 1 1 31514.3
    -6 -1 -2 556.334
    -6 1 -2 407.728
    6 1 2 677.541
    6 1 2 468.227
    6 1 3 117733
    -6 -1 -3 120221
    6 1 3 119367
    -6 1 -3 117526
    6 1 3 119956
    6 1 3 118881
    -6 -1 -4 5994.28
    6 -1 4 6200.59
    -6 1 -4 5458.57
    6 1 4 5585.96
    6 1 4 5702.23
    6 1 4 6178.34
    -6 1 -5 26178.6
    6 -1 5 25612.5
    -6 -1 -5 25119.3
    6 1 5 26335.7
    6 1 5 24989.3
    6 1 5 25572.8
    6 1 6 13110.4
    -6 1 -6 12895.9
    -6 -1 -6 13364.7
    6 -1 6 13033.9
    6 1 6 12520
    6 1 6 12595.3
    6 -1 7 631.647
    6 1 7 192.953
    -6 1 -7 1461.69
    -6 -1 -7 821.234
    6 1 7 584.356
    6 1 7 942.721
    6 -1 8 3809.37
    -6 1 -8 4608.94
    -6 -1 -8 4379.08
    6 1 8 4217.24
    6 1 8 3912.32
    6 1 8 4473.36
    6 1 9 7554.74
    -6 1 -9 8184.28
    -6 -1 -9 7638.63
    6 1 9 6812.62
    -6 -1 -10 1987.85
    -6 1 -10 2805.23
    6 1 10 2220.65
    -6 1 -11 1838.31
    -6 2 15 5828.89
    6 2 -15 6632.65
    -6 2 15 6230.7
    -6 -2 15 6577.41
    6 2 -15 6540.61
    -6 2 14 3630.29
    -6 2 14 3886.68
    -6 2 14 3017.4
    6 2 -14 3636.13
    -6 -2 14 3934.22
    6 2 -14 4080.36
    6 -2 -14 3360.49
    -6 2 13 31203.9
    -6 2 13 29878.4
    6 2 -13 33345.8
    6 -2 -13 33268.3
    -6 -2 13 33182.8
    6 2 -12 9646.76
    -6 2 12 10018.1
    6 2 -12 10399.5
    6 -2 -12 9913.86
    -6 -2 12 10958
    6 -2 -11 3440.66
    6 2 -11 3142.19
    -6 2 11 3152.73
    -6 -2 11 2725.71
    -6 2 11 3027.96
    -6 2 11 2796.42
    6 2 -11 2863.63
    6 2 -10 1465.38
    -6 2 10 2424.02
    6 -2 -10 1508.29
    6 2 -10 1415.59
    -6 2 10 1649.08
    -6 -2 10 1484.43
    -6 2 10 1303.63
    -6 2 10 1127.47
    -6 -2 9 22291
    6 2 -9 22487.5
    -6 2 9 21935.8
    -6 2 9 22357
    6 2 -9 20670.8
    6 -2 -9 22287.5
    -6 2 9 21866
    6 2 -8 9.57055
    6 -2 -8 468.261
    6 2 -8 643.168
    -6 -2 8 887.009
    -6 2 8 -275.444
    -6 2 8 -137.841
    6 2 -7 1557.32
    6 -2 -7 1831.99
    6 2 -7 1902.2
    -6 2 7 1817.21
    -6 -2 7 2364.99
    -6 2 7 2125.72
    -6 2 7 968.475
    6 2 -6 79686.7
    -6 -2 6 84411.9
    -6 2 6 79645.2
    -6 2 6 81117.8
    -6 2 6 79607.1
    6 2 -6 81902.9
    6 -2 -6 82959.6
    6 2 -5 15388.7
    6 2 -5 15543.8
    -6 -2 5 16675.4
    -6 2 5 13875.6
    -6 2 5 14664.6
    -6 2 5 15040.4
    6 2 -5 15348.3
    6 -2 -5 14946.9
    6 2 -4 25964.3
    6 2 -4 26321
    -6 -2 4 28537
    -6 2 4 25538.7
    -6 2 4 26910.8
    -6 2 4 26788.1
    6 2 -4 25374.8
    6 2 -4 27794.6
    6 -2 -4 26458.7
    6 2 -3 1554.83
    6 2 -3 2116.91
    6 2 -3 1844.61
    6 2 -3 1583.54
    -6 2 3 1539.61
    -6 2 3 1202.81
    -6 -2 3 1937.01
    6 2 -3 1327.75
    6 2 -2 31345.5
    6 2 -2 32743
    -6 -2 2 34511.5
    6 2 -2 33286.9
    -6 2 2 33404.1
    -6 2 2 33437.6
    6 2 -2 33449
    6 2 -1 6498.61
    -6 -2 1 7021.25
    -6 2 1 6941.15
    -6 2 1 6672.9
    6 2 -1 6760
    6 2 -1 6839.29
    6 2 0 14882.5
    -6 -2 0 15992.9
    -6 2 0 14824.3
    6 2 0 14047.3
    6 2 0 14432.6
    6 2 0 14591.7
    6 2 1 59265.1
    -6 2 -1 62500.5
    6 2 1 61553.1
    6 2 1 63754.2
    6 2 1 59905.5
    6 2 1 59171.9
    6 2 2 1032.78
    6 2 2 1134.94
    6 2 2 1059.92
    -6 2 -2 1031.96
    6 2 2 1164.65
    6 2 2 1065.03
    6 2 2 873.801
    6 2 3 16735.5
    6 2 3 16376.6
    6 2 3 17906
    -6 -2 -3 16174.2
    -6 2 -3 16839.6
    6 2 3 17147.8
    6 2 3 16223.3
    6 2 3 17077.7
    6 2 4 4229.69
    6 2 4 4774.27
    -6 -2 -4 4692.83
    -6 2 -4 4690.01
    6 2 4 4677.98
    6 2 4 4233.43
    6 2 5 73505.3
    6 2 5 73536
    -6 2 -5 71397.9
    -6 -2 -5 69908.3
    6 2 5 72568.9
    6 2 5 72714
    6 2 6 19947.4
    -6 2 -6 21724.7
    -6 -2 -6 20209.5
    6 2 6 20504.5
    6 2 6 20623.4
    6 2 6 20229.9
    6 2 7 -91.316
    -6 2 -7 158.318
    6 2 7 93.3777
    -6 -2 -7 -657.602
    6 2 7 379.404
    6 2 8 7992.05
    -6 -2 -8 8490.09
    -6 2 -8 7983.26
    6 2 8 8163.23
    6 2 8 7249.03
    6 2 9 3718.47
    -6 -2 -9 3358.77
    -6 2 -9 2857.82
    6 2 9 2777.5
    6 2 9 4061.84
    6 2 9 3845.03
    6 2 10 5085.76
    -6 2 -10 5939.26
    6 2 10 4301.84
    6 2 10 5589.15
    6 2 10 5463.99
    -6 -3 15 441.512
    -6 3 15 356.689
    6 3 -15 922.797
    -6 -3 14 208.031
    -6 3 14 25.1572
    -6 3 14 227.123
    6 3 -14 550.21
    6 3 -14 231.438
    -6 -3 13 -130.21
    -6 3 13 133.476
    -6 3 13 -138.913
    6 3 -13 271.338
    6 3 -13 562.23
    6 -3 -13 -153.913
    6 3 -12 1123.72
    -6 -3 12 1295.23
    -6 3 12 1623.55
    -6 3 12 1313.69
    6 3 -12 1396.22
    6 -3 -12 1597.58
    6 3 -11 24700.9
    -6 3 11 24122.5
    -6 3 11 24826.5
    -6 3 11 23010.1
    6 3 -11 24390.4
    6 -3 -11 24115
    -6 -3 11 23260
    6 3 -10 5862.49
    -6 3 10 5584.13
    -6 3 10 5261.15
    6 3 -10 6176.11
    6 -3 -10 5827.59
    -6 -3 10 6345.66
    6 -3 -9 1848.56
    6 3 -9 1244.77
    -6 3 9 1608.04
    -6 -3 9 1237.6
    -6 3 9 1204.31
    6 3 -9 1926.04
    6 3 -9 827.635
    6 3 -8 45196.9
    -6 -3 8 52505.3
    -6 3 8 45677.7
    6 3 -8 46535.2
    6 3 -8 46532.9
    -6 3 8 46509.6
    6 3 -8 47026.7
    6 -3 -8 48062.9
    6 3 -7 44145.6
    6 3 -7 43802.3
    -6 3 7 45779.1
    -6 3 7 48531.6
    6 3 -7 46001.1
    -6 3 7 45766.4
    6 3 -7 46277.5
    6 -3 -7 45724.1
    6 3 -6 89485.9
    6 3 -6 87401.2
    -6 3 6 90185.2
    -6 3 6 90028.5
    -6 3 6 89005.4
    6 3 -6 85705.6
    6 3 -6 89683.5
    6 -3 -6 90583.4
    6 -3 -5 1219.3
    6 3 -5 1151.77
    6 3 -5 934.973
    6 3 -5 1226.04
    -6 3 5 1099.1
    -6 3 5 772.34
    -6 -3 5 1246.86
    -6 3 5 944.922
    6 3 -4 70051.4
    6 3 -4 66278.6
    -6 -3 4 71901.8
    6 3 -4 67814.1
    -6 3 4 67511.6
    -6 3 4 65349.9
    -6 3 4 67197.5
    6 3 -4 69230.3
    6 -3 -4 66111.1
    6 3 -3 2026.66
    6 3 -3 2418.86
    -6 3 3 1377.06
    6 3 -3 1531.82
    -6 3 3 1132.58
    -6 3 3 1085.71
    -6 -3 3 1610.78
    6 3 -3 2324.8
    6 3 -2 24684
    6 3 -2 24562.8
    -6 -3 2 24242.9
    6 3 -2 24779.9
    -6 3 2 25607.2
    -6 3 2 23515.5
    6 3 -2 24792.4
    6 3 -1 183255
    6 3 -1 177504
    -6 -3 1 185678
    -6 3 1 176497
    6 3 -1 185718
    -6 3 1 180287
    6 3 -1 177855
    6 3 -1 174595
    6 3 0 5526.39
    6 3 0 5018.56
    -6 -3 0 5196.1
    -6 3 0 5107.25
    -6 3 0 5027.39
    6 3 0 4347.8
    6 3 0 4785.1
    6 3 0 5650.11
    6 3 1 114174
    6 3 1 113231
    -6 3 -1 113382
    6 3 1 111631
    6 3 1 113971
    6 3 1 114108
    6 3 1 108799
    6 3 2 15326.7
    6 3 2 15506
    6 3 2 15730.2
    -6 3 -2 14695.3
    6 3 2 13624.7
    6 3 2 14233.4
    6 3 2 15591.3
    6 3 3 44686.4
    6 3 3 41854.9
    6 3 3 43325.9
    -6 3 -3 41499.3
    6 3 3 43715.1
    6 3 3 40748.2
    6 3 3 43511.6
    6 3 4 54918.5
    6 3 4 56296
    -6 3 -4 57096.5
    6 3 4 55872.1
    6 3 4 52469.9
    6 3 4 54363
    6 3 5 6357.62
    6 3 5 6597.27
    -6 3 -5 7071.94
    6 3 5 7055.98
    6 3 5 6612.01
    6 3 5 7379.82
    6 3 6 26670.2
    6 3 6 29565.1
    -6 3 -6 30128.9
    6 3 6 28197.7
    6 3 6 26946.7
    6 3 6 30620.7
    6 3 7 25656.4
    6 3 7 26388.3
    -6 3 -7 27554.1
    6 3 7 26360.5
    6 3 7 25405.1
    6 3 7 24922
    6 3 8 668.848
    -6 3 -8 742.855
    6 3 8 1048.82
    6 3 8 846.178
    6 3 8 1015.47
    6 3 9 162.591
    6 3 9 -171.416
    -6 3 -9 657.645
    6 3 9 45.3485
    6 3 9 -400.243
    6 3 9 59.2691
    6 3 10 82.8773
    -6 3 -10 -400.228
    6 3 10 -180.567
    6 3 10 -169.328
    -6 -4 14 1368.36
    -6 4 14 1810.01
    -6 4 14 1486.13
    6 4 -14 1724.53
    -6 4 13 7034.14
    -6 4 13 7179.02
    6 4 -13 6835
    6 4 -13 6860.43
    -6 -4 13 6653.98
    6 4 -12 5335.98
    -6 4 12 5195.85
    -6 4 12 5281.08
    6 4 -12 6317.1
    -6 -4 12 4728.08
    6 4 -11 1143.31
    -6 -4 11 884.727
    -6 4 11 1769.2
    -6 4 11 1150.05
    -6 4 11 1069.79
    6 4 -11 1244.96
    6 4 -10 5182.63
    -6 4 10 5124.22
    -6 4 10 5804.46
    -6 4 10 4652.66
    -6 4 10 5331.41
    6 4 -10 4591.03
    6 -4 -10 4243.38
    -6 -4 10 4806.3
    6 4 -9 4132.22
    -6 4 9 4089.94
    -6 4 9 3821.36
    6 4 -9 4036.38
    -6 4 9 3834.01
    -6 4 9 3526.93
    6 -4 -9 4497.15
    6 4 -9 3855.39
    6 -4 -8 -261.391
    6 4 -8 6.23087
    -6 4 8 -462.331
    6 4 -8 -177.94
    -6 4 8 556.596
    -6 -4 8 188.475
    -6 4 8 -365.737
    6 4 -8 415.025
    -6 4 8 -308.42
    6 4 -8 757.386
    6 -4 -7 2079.61
    6 4 -7 1995.92
    6 4 -7 2374.83
    -6 4 7 2166.78
    -6 4 7 2259.88
    6 4 -7 1744.15
    6 4 -7 2592.47
    -6 4 7 2264.24
    -6 -4 7 2227.78
    -6 4 7 2466.77
    -6 4 7 2608.34
    6 4 -6 38694.5
    6 4 -6 36633.3
    -6 -4 6 39011
    -6 4 6 37532.6
    6 4 -6 36045.5
    -6 4 6 36447.9
    -6 4 6 34483.3
    6 4 -6 34431.1
    -6 4 6 35581.4
    -6 4 6 37147.9
    6 -4 -6 35651.1
    6 -4 -5 6.80944
    6 4 -5 252.053
    6 4 -5 203.087
    -6 4 5 -52.1631
    -6 4 5 88.4821
    -6 -4 5 306.637
    -6 4 5 126.734
    -6 4 5 357.291
    6 4 -5 343.351
    -6 4 5 475.4
    6 4 -4 6579.53
    6 4 -4 5462.27
    -6 4 4 6271.61
    -6 -4 4 6461.81
    6 4 -4 6488.54
    -6 4 4 6349.42
    -6 4 4 5805.86
    -6 4 4 6350.1
    6 4 -4 5790.22
    6 -4 -4 6723.11
    6 4 -3 48348.5
    6 4 -3 45646.6
    -6 4 3 45705.8
    -6 -4 3 48461.9
    6 4 -3 44188.8
    -6 4 3 46021
    -6 4 3 45679.2
    -6 4 3 44905.5
    6 4 -3 46876.5
    6 -4 -3 45348.8
    6 4 -2 68331.6
    6 4 -2 67341.2
    -6 -4 2 69779.2
    6 4 -2 66400.7
    -6 4 2 64590.2
    -6 4 2 64594.1
    -6 4 2 64106.3
    6 4 -2 64690.7
    6 4 -2 67992.8
    6 4 -1 43380.2
    6 4 -1 43179.5
    -6 -4 1 42884.3
    6 4 -1 45082.9
    -6 4 1 44580.8
    -6 4 1 43342.6
    6 4 -1 44071.1
    6 4 -1 42834.5
    6 4 -1 43547.8
    6 4 0 11891.3
    6 4 0 11738.3
    -6 4 0 12530.9
    6 4 0 13328.3
    -6 -4 0 12545.7
    -6 4 0 12103.2
    6 4 0 12110.5
    6 4 0 12024.6
    6 4 0 11504.8
    6 4 1 43956.7
    6 4 1 47342.8
    6 4 1 44055.7
    -6 4 -1 45201.5
    -6 4 -1 45653.7
    6 4 1 43012.7
    6 4 1 44454.2
    6 4 1 44542.2
    6 4 1 45579
    6 4 2 26907.2
    6 4 2 26101.9
    6 4 2 26265.3
    -6 4 -2 26167
    -6 4 -2 26120.7
    6 4 2 28472
    6 4 2 26116.2
    6 4 2 29873.4
    6 4 2 27640.6
    6 4 3 122730
    6 4 3 121393
    6 4 3 122570
    6 4 3 131421
    -6 4 -3 124814
    -6 4 -3 122881
    6 4 3 123736
    6 4 3 122555
    6 4 3 126072
    6 4 4 13333.6
    6 4 4 14524.8
    -6 4 -4 14716.5
    6 4 4 15217
    6 4 4 14569.5
    6 4 4 13787.3
    6 4 5 7412.99
    6 4 5 7814.82
    -6 4 -5 7818.02
    6 4 5 7105.67
    6 4 5 6686.77
    6 4 5 8401.97
    6 4 6 11124.1
    6 4 6 11058.2
    6 4 6 11222.3
    -6 4 -6 11524.9
    6 4 6 11047.1
    6 4 6 11494.9
    6 4 6 11338.8
    6 4 7 -444.924
    6 4 7 -42.2376
    6 4 7 -304.813
    -6 4 -7 99.5305
    6 4 7 404.235
    6 4 7 246.389
    6 4 7 327.339
    6 4 8 798.394
    6 4 8 478.711
    6 4 8 -163.788
    -6 4 -8 257.565
    6 4 8 927.944
    6 4 8 791.122
    6 4 8 1154.42
    6 4 9 2871.07
    6 4 9 2887.29
    6 4 9 2706.9
    -6 4 -9 2558.53
    6 4 9 2124.18
    6 4 9 2741.58
    -6 5 13 9992.99
    -6 5 13 10593.3
    6 5 -13 10748.8
    -6 -5 13 10594.4
    6 5 -12 73.1671
    -6 -5 12 406.562
    -6 5 12 -232.225
    -6 5 12 -174.583
    6 5 -12 -341.31
    6 5 -11 4317.02
    -6 5 11 3681.75
    -6 5 11 3574.81
    6 5 -11 4103.89
    -6 -5 11 4199.52
    6 5 -10 12008.2
    -6 5 10 11841.3
    -6 5 10 11153.3
    -6 5 10 10232.2
    -6 5 10 12056.3
    -6 -5 10 11890.4
    6 5 -9 -155.354
    -6 -5 9 -39.6894
    -6 5 9 -379.238
    6 5 -9 215.382
    -6 5 9 271.998
    -6 5 9 389.698
    -6 5 9 -144.529
    6 5 -8 8178.94
    -6 5 8 8173.14
    6 5 -8 7407.22
    -6 5 8 7652.05
    6 5 -8 7316.85
    -6 5 8 7778.91
    -6 5 8 9303.42
    6 5 -8 8030.23
    6 5 -7 33276.7
    6 5 -7 33168.7
    -6 5 7 32912.9
    6 5 -7 32143.1
    -6 5 7 30411.7
    6 5 -7 31720.6
    6 5 -7 33507.8
    -6 5 7 31652.9
    -6 5 7 32301
    6 5 -6 32226.6
    6 5 -6 32566.6
    -6 5 6 32071.7
    6 5 -6 32283.9
    -6 5 6 33792.7
    -6 5 6 32203.5
    6 5 -6 32370.5
    6 5 -6 31558.7
    -6 5 6 31416.2
    -6 5 6 32562.5
    6 -5 -6 33007.7
    6 5 -5 13050.3
    6 5 -5 12382.5
    -6 5 5 11548.4
    -6 -5 5 13057.4
    6 5 -5 11343.4
    -6 5 5 12903.8
    -6 5 5 12203.3
    -6 5 5 11819.8
    6 5 -5 11932.8
    6 -5 -5 11573.1
    6 5 -4 87374.1
    6 5 -4 84026.1
    -6 -5 4 91532.5
    6 5 -4 84370.6
    -6 5 4 86966.3
    -6 5 4 82455.2
    -6 5 4 84866.2
    6 5 -4 82110.1
    6 -5 -4 81408.7
    6 -5 -3 -23.6118
    6 5 -3 -522.763
    6 5 -3 86.9051
    6 5 -3 -78.6225
    -6 5 3 329.669
    -6 5 3 373.507
    -6 -5 3 1053.97
    -6 5 3 133.989
    6 5 -3 366.88
    6 5 -3 -1.30163
    6 5 -2 937.631
    6 5 -2 865.85
    6 5 -2 596.3
    -6 5 2 601.842
    -6 5 2 640.051
    -6 -5 2 561.7
    -6 5 2 621.355
    6 5 -2 1262.86
    6 5 -2 1413.75
    6 5 -1 538.423
    6 5 -1 1083.42
    6 5 -1 1053.02
    -6 5 1 1359.36
    -6 5 1 377.853
    -6 5 1 1825.4
    -6 -5 1 377.521
    -6 5 1 1033.15
    6 5 -1 807.382
    6 5 -1 688.655
    6 5 -1 1259.24
    -6 5 0 11788.2
    6 5 0 11553.2
    6 5 0 10495.4
    6 5 0 12922.2
    -6 -5 0 12885.5
    -6 5 0 11811.9
    -6 5 0 12891.7
    6 5 0 12688
    6 5 0 12050
    6 5 0 11440
    6 5 1 445.787
    6 5 1 155.398
    6 5 1 363.291
    6 5 1 69.8849
    6 5 1 276.917
    -6 5 -1 387.967
    -6 5 -1 117.604
    -6 5 -1 830.222
    -6 -5 -1 -66.1346
    6 5 1 162.452
    6 5 1 -185.692
    6 5 2 52747
    6 5 2 54371.8
    6 5 2 53188.7
    -6 5 -2 53944.5
    -6 5 -2 54042
    6 5 2 56202.8
    6 5 2 52260.2
    6 5 2 52862.6
    6 5 3 3089.83
    6 5 3 3006.25
    6 5 3 3546.06
    -6 5 -3 2511.66
    -6 5 -3 3230.83
    6 5 3 2796.78
    6 5 3 3055.18
    6 5 3 2849.1
    6 5 4 95265.3
    6 5 4 97367.4
    6 5 4 97410.6
    -6 5 -4 97916.6
    -6 5 -4 94780.7
    6 5 4 97612.2
    6 5 4 94514
    6 5 4 99462
    -6 5 -5 5094.7
    6 5 5 4129.22
    6 5 5 4808.77
    6 5 5 4781.42
    6 5 5 4626.78
    6 5 5 4263.52
    6 5 5 4630.63
    6 5 6 3995.63
    6 5 6 4481.5
    6 5 6 4387.17
    -6 5 -6 4129.7
    6 5 6 3970.34
    6 5 6 4528.15
    6 5 6 3806.84
    6 5 7 16700.5
    6 5 7 14875.5
    6 5 7 13914
    -6 5 -7 17408.3
    6 5 7 15716.6
    6 5 7 15223.8
    6 5 7 16684
    6 5 8 1009.9
    6 5 8 1396.67
    6 5 8 779.864
    -6 5 -8 1529.41
    6 5 8 1291.08
    6 5 8 925.554
    6 5 8 805.943
    6 5 9 381.182
    6 5 9 215.188
    6 5 9 -453.985
    6 5 9 -305.597
    6 6 -12 17493
    -6 6 12 16888
    -6 6 12 17467.3
    6 6 -11 10532.2
    -6 6 11 10623
    -6 6 11 10207.4
    -6 6 11 11630.4
    -6 -6 11 10537.1
    6 6 -10 206.95
    -6 -6 10 543.776
    -6 6 10 -216.292
    -6 6 10 562.054
    6 6 -9 972.754
    -6 -6 9 521.467
    -6 6 9 677.672
    -6 6 9 465.031
    -6 6 9 1142.99
    -6 6 9 743.214
    -6 -6 8 35019.1
    6 6 -8 34148.4
    -6 6 8 35728.6
    -6 6 8 34131.5
    6 6 -8 32491.1
    6 6 -8 32982.6
    6 6 -8 34357.1
    -6 6 8 36227.2
    -6 6 8 35201.5
    6 6 -7 1505.23
    6 6 -7 2248.7
    -6 6 7 2510.8
    6 6 -7 1799.02
    6 6 -7 1861.76
    6 6 -7 1919.94
    -6 6 7 2749.34
    -6 6 7 2640.53
    -6 6 7 2534.33
    -6 6 6 377.058
    6 6 -6 617.769
    6 6 -6 902.83
    -6 6 6 487.468
    6 6 -6 374.394
    6 6 -6 139.411
    6 6 -6 322.753
    -6 6 6 295.727
    -6 6 6 431.523
    -6 6 5 2294.34
    6 6 -5 2644.84
    6 6 -5 1933.05
    -6 6 5 1947.83
    6 6 -5 1620.12
    6 6 -5 2297.67
    6 6 -5 1875.24
    -6 6 5 1365.44
    6 6 -5 2445.96
    6 6 -4 20887.3
    6 6 -4 18986.8
    6 6 -4 20041.8
    -6 6 4 19036.1
    -6 6 4 19943.3
    -6 6 4 20985.8
    6 6 -4 19969.7
    6 6 -3 20154.4
    6 6 -3 20834
    6 6 -3 18653.1
    -6 6 3 18941.1
    -6 6 3 22142.8
    6 6 -3 20674.9
    6 6 -2 8286.06
    6 6 -2 7168.36
    6 6 -2 8667.41
    -6 6 2 7935.57
    -6 6 2 7736.78
    6 6 -2 7839.45
    6 6 -2 8645.1
    6 -6 -2 7150.92
    6 6 -1 -378.64
    6 6 -1 428.181
    6 6 -1 650.608
    -6 6 1 244.52
    6 6 -1 455.664
    6 6 -1 370.774
    6 6 0 -27.1796
    6 6 0 348.622
    6 6 0 -314.738
    -6 6 0 305.966
    6 6 0 -184.433
    6 6 0 41.1686
    6 6 1 12584.4
    6 6 1 12983.2
    6 6 1 13229.6
    -6 6 -1 12274.9
    6 6 1 10746.5
    6 6 1 12516.6
    6 6 2 27032.1
    6 6 2 27572.9
    6 6 2 27862.5
    6 6 2 27997.6
    6 6 2 28277.5
    6 6 3 12470.6
    6 6 3 12969.6
    6 6 3 12895.9
    6 6 3 12729.6
    6 6 3 12219.1
    6 6 3 12028.2
    6 6 4 2337.14
    6 6 4 2377.43
    6 6 4 1606.35
    6 6 4 2406.29
    6 6 4 1932.61
    6 6 4 2275.33
    6 6 5 27569.4
    6 6 5 26120
    6 6 5 25523.7
    6 6 5 26308.8
    6 6 5 26720.8
    6 6 5 25692
    6 6 6 13942.9
    6 6 6 14493.2
    6 6 6 13550.5
    6 6 6 14009.5
    6 6 6 15683.6
    6 6 6 13821.6
    6 6 7 19910
    6 6 7 19918.3
    6 6 7 21342.8
    6 6 7 20411.6
    6 6 7 20286.9
    6 6 8 8432.35
    6 7 -11 7464.09
    -6 7 11 7691.59
    -6 7 11 6623.36
    6 7 -10 12227.1
    -6 7 10 12224.6
    -6 7 10 11740.2
    6 7 -9 197.493
    -6 7 9 333.571
    6 7 -9 79.1467
    -6 7 9 -16.6062
    6 7 -8 1637.88
    -6 7 8 1115.28
    6 7 -8 1471.66
    6 7 -8 1688.6
    -6 7 8 1889.2
    -6 7 8 1565.48
    6 7 -7 28563.3
    6 7 -7 31093.5
    -6 7 7 28477.8
    6 7 -7 29400.9
    6 7 -7 29041.2
    6 7 -7 29677.2
    -6 7 7 30870
    -6 7 7 27732.1
    6 7 -6 20399.7
    6 7 -6 22114.9
    -6 7 6 20785.2
    6 7 -6 19789.2
    6 7 -6 20857.3
    6 7 -6 22096.3
    -6 7 6 21466.6
    6 7 -5 5862.75
    6 7 -5 5020.76
    6 7 -5 5326.94
    6 7 -5 5742.08
    6 7 -5 5361.91
    -6 7 5 6350.71
    6 7 -4 1533.56
    6 7 -4 1367.51
    6 7 -4 1791.8
    6 7 -4 1878.41
    6 7 -4 1766.79
    -6 7 4 1435.98
    6 7 -3 8889.28
    6 7 -3 8173.06
    6 7 -3 9489.97
    6 7 -3 7787.1
    -6 7 3 9230.33
    6 7 -3 8723.28
    6 7 -2 1741.24
    6 7 -2 3000.57
    6 7 -2 2995.95
    -6 7 2 1795
    6 7 -2 2645.95
    6 7 -2 2069.4
    6 7 -1 47859.7
    6 7 -1 50509.5
    6 7 -1 47239.3
    6 7 -1 45816.1
    6 7 -1 50164.7
    6 7 0 26454.6
    6 7 0 27122.1
    6 7 0 27635.1
    6 7 0 26399.9
    6 7 0 27342.3
    6 7 1 -78.2918
    6 7 1 -95.0076
    6 7 1 561.794
    6 7 1 101.755
    6 7 1 268.82
    6 7 2 1450.36
    6 7 2 1641.11
    6 7 2 873.181
    6 7 2 1093.57
    6 7 2 1074.8
    6 7 3 11266.5
    6 7 3 10709.3
    6 7 3 9503.99
    6 7 3 10061.4
    6 7 4 6852.73
    6 7 4 7372.27
    6 7 4 7272.4
    6 7 4 7591.14
    6 7 5 19874.6
    6 7 5 19481.8
    6 7 5 18978.5
    6 7 5 18256.6
    6 7 6 2109.87
    6 7 6 1869.47
    6 7 6 1378.36
    6 8 -9 2215.03
    -6 8 8 2957.44
    6 8 -8 2708.98
    6 8 -7 4062.76
    -6 8 7 3704.75
    6 8 -7 4149.66
    6 8 -7 4652.72
    6 8 -6 1429.22
    6 8 -6 1159.07
    6 8 -6 789.168
    6 8 -6 1526.98
    -6 8 5 1849.87
    6 8 -5 1487.73
    6 8 -5 2210.78
    6 8 -5 1624.11
    6 8 -5 1630.54
    6 8 -5 1918.17
    6 8 -4 576.854
    6 8 -4 -384.901
    6 8 -4 -21.5045
    6 8 -4 249.444
    6 8 -4 -132.145
    6 8 -3 334.813
    6 8 -3 1027.79
    6 8 -3 545.031
    6 8 -3 489.164
    6 8 -3 80.9098
    6 8 -3 502.066
    6 8 -2 3719.5
    6 8 -2 3589.25
    6 8 -2 2937.64
    6 8 -2 2640.71
    6 8 -2 3052.74
    6 8 -1 1249.72
    6 8 -1 1468.67
    6 8 -1 1565
    6 8 -1 1054.41
    6 8 -1 1456.19
    6 8 0 1771.39
    6 8 0 2047.6
    6 8 0 2171.62
    6 8 0 2100.37
    6 8 0 1894.49
    6 8 1 10439
    6 8 1 10787.8
    6 8 1 10650.5
    6 8 1 9989.62
    6 8 1 10800.5
    6 8 2 16206.3
    6 8 2 17420.3
    6 8 2 16333.3
    6 8 2 18322.2
    6 8 3 458.219
    6 8 3 330.979
    6 8 4 2281.19
    6 8 4 2573.85
    6 9 -5 2796.78
    6 9 -5 2717.37
    6 9 -5 2578.89
    6 9 -5 2996.85
    6 9 -4 160.349
    6 9 -4 167.583
    6 9 -4 448.972
    6 9 -4 -22.9852
    6 9 -3 41559.5
    6 9 -3 44128.1
    6 9 -3 43329.7
    6 9 -3 45831.9
    6 9 -2 11214
    6 9 -2 12277.5
    6 9 -2 11306.7
    6 9 -2 12675.9
    6 9 -2 12779.2
    6 9 -1 -71.5973
    6 9 -1 -110.329
    6 9 -1 348.845
    6 9 -1 307.328
    6 9 0 152.051
    6 9 0 272.82
    6 9 0 780.092
    6 9 0 177.683
    6 9 0 728.145
    -7 0 15 -143.492
    -7 0 15 -86.9411
    7 0 -15 83.9644
    7 0 -15 -10.254
    -7 0 14 18228.4
    7 0 -14 19185.7
    -7 0 13 -203.256
    7 0 -13 140.113
    7 0 -12 163.712
    -7 0 12 542.178
    7 0 -11 82.641
    -7 0 11 -15.8234
    -7 0 11 -479.171
    -7 0 10 8123.37
    7 0 -10 8538.06
    -7 0 10 8171.32
    7 0 -9 -18.1905
    -7 0 9 -50.7192
    -7 0 9 -561.023
    -7 0 9 -554.552
    -7 0 8 19019.5
    7 0 -8 18108.9
    -7 0 8 20912.1
    7 0 -7 -157.752
    -7 0 7 74.2252
    -7 0 7 -230.451
    -7 0 6 10148.7
    -7 0 6 10215.6
    -7 0 6 10583.5
    -7 0 6 10633.7
    7 0 -6 9837.64
    7 0 -5 210.463
    -7 0 5 459.458
    -7 0 5 184.268
    -7 0 4 5958.24
    7 0 -4 6413.31
    7 0 -3 47.5811
    -7 0 3 -26.1101
    -7 0 3 -720.854
    7 0 -3 -356.036
    -7 0 2 101269
    7 0 -2 107292
    -7 0 2 106940
    7 0 -2 108870
    -7 0 1 -163.149
    -7 0 1 57.4427
    7 0 -1 144.414
    -7 0 0 2650.96
    7 0 0 3134.39
    -7 0 -1 111.935
    7 0 1 277.011
    -7 0 -2 88345.5
    7 0 2 89430.4
    -7 0 -3 303.126
    7 0 3 350.083
    -7 0 -4 3459.19
    7 0 4 3793.3
    -7 0 -5 175.141
    7 0 5 -716.346
    -7 0 -6 3016.09
    -7 0 -7 521.393
    -7 0 -8 2402.96
    -7 0 -9 -347.487
    -7 -1 15 -68.0146
    -7 1 15 527.711
    -7 1 15 1080.65
    7 1 -15 700.492
    7 1 -15 625.981
    7 -1 -15 509.065
    -7 1 14 12599.3
    7 -1 -14 13033.8
    -7 1 14 10608.1
    -7 -1 14 11478
    7 1 -14 11834.2
    7 -1 -14 12082.9
    -7 1 13 609.889
    -7 -1 13 358.49
    7 1 -13 951.105
    7 -1 -13 893.395
    -7 1 12 12338.5
    -7 1 12 12904.2
    7 1 -12 13265.3
    7 -1 -12 14392.2
    -7 -1 12 13064
    -7 1 11 9601.44
    7 1 -11 9855.75
    7 -1 -11 9570.71
    -7 1 11 8647.98
    -7 -1 11 8564.48
    7 -1 -10 3491.07
    -7 1 10 4361.1
    -7 1 10 4485.85
    7 1 -10 4688.27
    -7 1 10 4300.81
    -7 -1 10 4125.12
    -7 -1 9 80197.5
    -7 1 9 75274.5
    -7 1 9 77733.2
    7 1 -9 78907
    7 -1 -9 77727.1
    -7 1 9 75533.8
    7 1 -8 3249.27
    7 -1 -8 2675.08
    -7 1 8 2700.75
    -7 1 8 3369.73
    -7 -1 8 2497.93
    -7 1 8 3229.04
    -7 -1 8 2713.08
    -7 1 8 2440.92
    -7 -1 7 62014.5
    -7 -1 7 58537.1
    -7 1 7 57705.1
    -7 -1 7 59384.1
    -7 1 7 57813.9
    -7 1 7 59875.7
    7 1 -7 57472.6
    7 -1 -7 56317.3
    -7 -1 6 36296.6
    -7 -1 6 30940.7
    -7 1 6 33182.9
    -7 1 6 31973.6
    -7 -1 6 32128.4
    -7 1 6 33364.7
    7 1 -6 33911
    7 -1 -6 34694
    -7 -1 5 30777.3
    -7 -1 5 29552.3
    -7 1 5 28568.5
    -7 1 5 31170.1
    7 1 -5 30058.3
    7 -1 -5 29833.5
    7 1 -4 1803.13
    7 -1 -4 2614.22
    -7 -1 4 2115.3
    -7 1 4 2350
    -7 -1 4 2058.66
    7 1 -4 2020.89
    -7 -1 3 73333.1
    -7 -1 3 70931.7
    -7 1 3 70862.1
    -7 1 3 66752.1
    7 1 -3 70222.7
    7 1 -3 65725.8
    -7 -1 3 70968.8
    7 -1 -3 72864.7
    7 1 -2 503.787
    -7 1 2 2.41376
    -7 -1 2 311.301
    -7 -1 2 742.034
    -7 1 2 -411.438
    -7 -1 2 159.255
    7 1 -2 581.338
    -7 1 1 38815.3
    -7 -1 1 38784.8
    -7 1 1 38524
    -7 -1 1 40860.1
    7 1 -1 38544.2
    7 1 -1 38593.7
    -7 -1 0 76366.1
    -7 1 0 75234.2
    7 1 0 72875.2
    -7 1 -1 10884
    -7 -1 -1 11434.8
    7 1 1 10936.5
    -7 -1 -2 22404.7
    -7 1 -2 20728.1
    7 1 2 20539.9
    -7 -1 -3 36003.1
    -7 1 -3 35439.2
    7 1 3 35867.5
    7 1 3 37613.6
    -7 -1 -4 10007.7
    -7 1 -4 10287.7
    7 1 4 10655
    7 1 4 10120.8
    -7 -1 -5 10974.5
    -7 1 -5 12359.6
    7 1 5 11033.7
    7 1 5 11461.9
    -7 -1 -6 2128.95
    -7 1 -6 1670.74
    7 1 6 703.153
    7 1 6 1713.29
    7 1 6 1829.91
    -7 -1 -7 3736.31
    -7 1 -7 4150.2
    7 1 7 4509.23
    7 1 7 3527.99
    -7 -1 -8 10463.5
    -7 1 -8 12518.2
    7 1 8 11131.2
    7 1 8 11107.7
    -7 -1 -9 1839.15
    -7 1 -9 1629.45
    7 1 9 1308.22
    -7 2 15 8058.57
    7 2 -15 7068.88
    -7 -2 15 9438.38
    7 2 -15 8522.99
    -7 2 14 7359.69
    -7 2 14 7974.35
    7 2 -14 7777.19
    7 2 -14 7843.07
    -7 -2 14 8873.02
    7 -2 -14 7530.59
    -7 -2 13 2923.35
    -7 2 13 2709.1
    7 2 -13 2442.53
    7 -2 -13 2767.21
    7 2 -12 5785.45
    -7 2 12 5178.88
    7 2 -12 6065.68
    7 -2 -12 4968.88
    -7 -2 12 5411.43
    7 2 -11 54532.6
    -7 2 11 54635.7
    -7 2 11 55093.8
    7 2 -11 56148.1
    7 -2 -11 55450.1
    -7 -2 11 56346
    7 2 -10 2742.85
    7 -2 -10 2407.86
    7 2 -10 2969.58
    -7 -2 10 2755.29
    -7 2 10 2309.33
    -7 2 10 2359.84
    7 2 -9 2123.59
    7 -2 -9 2048.29
    7 2 -9 2233.22
    -7 2 9 2207.39
    -7 2 9 1966.81
    7 2 -8 2586.61
    7 -2 -8 2019.08
    7 2 -8 2522.94
    -7 2 8 2604.07
    -7 -2 8 2535.35
    -7 2 8 2479.87
    -7 2 8 2111.81
    7 2 -7 333.526
    7 -2 -7 -145.2
    7 2 -7 74.7985
    -7 2 7 -7.04693
    -7 -2 7 29.8811
    -7 2 7 342.739
    -7 2 7 158.327
    7 2 -6 32460.1
    -7 -2 6 33973.5
    -7 2 6 32210.3
    -7 2 6 33948.7
    -7 2 6 32098
    7 2 -6 34665.3
    7 -2 -6 32208.2
    7 2 -5 28576.2
    -7 -2 5 29859.1
    -7 2 5 26475.3
    -7 2 5 27889.6
    -7 2 5 28200
    7 2 -5 26927.5
    7 -2 -5 27844.8
    7 2 -4 46835.5
    -7 -2 4 48986.4
    -7 2 4 44812
    -7 2 4 45606.6
    7 2 -4 44473.7
    7 2 -4 47381.1
    7 -2 -4 47002.9
    7 2 -3 26989.8
    -7 -2 3 29837.1
    7 2 -3 26718.7
    -7 2 3 27242.7
    -7 2 3 27085.9
    7 2 -3 27659.4
    7 2 -3 25251.3
    7 -2 -3 25978.8
    7 2 -2 14551.9
    -7 -2 2 15799.8
    7 2 -2 14468.3
    -7 2 2 13924.6
    -7 2 2 13452.8
    7 2 -2 13338.8
    7 2 -1 91129.1
    -7 -2 1 97664.3
    -7 2 1 96755.8
    -7 -2 1 92394.2
    -7 2 1 93340
    7 2 -1 92823
    -7 2 0 59758.5
    7 2 0 58792
    -7 -2 0 62361.8
    -7 2 0 61302.9
    7 2 0 58601.7
    7 2 1 12370.9
    -7 2 -1 13714
    7 2 1 14274.1
    7 2 2 3163.64
    -7 2 -2 3001.71
    7 2 2 3501.52
    7 2 2 3090.68
    7 2 3 29054.3
    -7 2 -3 28995.5
    7 2 3 29051
    7 2 3 27704.1
    7 2 4 350.027
    -7 -2 -4 363.538
    -7 2 -4 1262.4
    7 2 4 850.003
    7 2 4 983.884
    7 2 4 1195.58
    7 2 5 18676.6
    -7 -2 -5 17908
    -7 2 -5 16049.8
    7 2 5 16009.5
    7 2 5 16961.5
    7 2 5 17490.3
    7 2 6 710.146
    -7 -2 -6 165.146
    -7 2 -6 998.915
    7 2 6 131.092
    7 2 6 630.346
    7 2 6 722.714
    7 2 7 5803.97
    -7 2 -7 6148.21
    7 2 7 5856.29
    7 2 7 4762.61
    7 2 7 6594.99
    -7 2 -8 4641.92
    7 2 8 4877.44
    7 2 8 4799.58
    7 2 9 4830.91
    7 2 9 5757.47
    -7 3 14 2979.56
    -7 3 14 3270.22
    7 3 -14 3594.86
    7 3 -14 3359.34
    -7 -3 14 3426.76
    -7 -3 13 222.338
    -7 3 13 -72.2652
    -7 3 13 420.71
    7 3 -13 701.403
    7 -3 -13 -57.4483
    7 3 -12 16696.3
    -7 3 12 17783.1
    -7 3 12 17785.7
    -7 3 12 16585.1
    7 3 -12 16834.9
    7 -3 -12 16767.3
    -7 -3 12 17682.3
    7 -3 -11 1676.37
    7 3 -11 1743.69
    -7 -3 11 2093.11
    -7 3 11 1872.83
    -7 3 11 2114.5
    -7 3 11 1353.84
    -7 3 11 1815.39
    7 3 -11 1749.99
    7 3 -10 7368.17
    -7 3 10 7386.28
    -7 3 10 6812.54
    7 3 -10 7290.82
    7 -3 -10 7347.12
    -7 -3 10 6760.93
    7 3 -9 26505.5
    -7 3 9 25920.4
    -7 3 9 27228.9
    7 3 -9 27811.3
    7 -3 -9 26690.4
    7 3 -8 1197.41
    7 -3 -8 1263.82
    7 3 -8 1466.99
    7 3 -8 1990.93
    -7 3 8 931
    -7 3 8 1888.94
    7 3 -7 95617.4
    -7 3 7 100046
    -7 3 7 98767.3
    -7 3 7 97617.8
    7 3 -7 100376
    7 -3 -7 95082.8
    7 3 -6 20820.3
    -7 -3 6 22674.9
    -7 3 6 20828.9
    -7 3 6 20846.1
    -7 3 6 19607.6
    7 3 -6 20322.5
    7 -3 -6 19776.8
    7 3 -5 4429.48
    7 3 -5 4625.04
    -7 -3 5 4999.14
    -7 3 5 4698.66
    -7 3 5 4535.48
    -7 3 5 4523.47
    7 -3 -5 4377.38
    7 3 -4 82806
    7 3 -4 84427.2
    -7 -3 4 88191.6
    7 3 -4 85119.5
    -7 3 4 86448.3
    -7 3 4 87992.2
    -7 3 4 85767
    7 3 -4 84146.4
    7 -3 -4 83931
    7 3 -3 71832.3
    7 3 -3 70326.5
    -7 -3 3 78184.3
    7 3 -3 71927.5
    -7 3 3 70716.5
    -7 3 3 71937
    -7 3 3 70713.3
    7 3 -3 71693.2
    7 -3 -3 68172.7
    7 3 -2 64414.1
    7 3 -2 60725.6
    -7 -3 2 69046.2
    7 3 -2 63875.9
    -7 3 2 62460.5
    -7 3 2 62933.3
    7 3 -2 62692.3
    7 3 -1 12628
    -7 -3 1 14132.1
    7 3 -1 11754.9
    -7 3 1 12542.5
    -7 3 1 12907.7
    7 3 -1 12014
    7 3 0 14794.6
    -7 -3 0 15766.6
    7 3 0 14963.3
    -7 3 0 15402.3
    -7 3 0 15019.1
    7 3 0 15294.3
    7 3 0 16096.2
    7 3 1 68757.5
    -7 -3 -1 69530.4
    -7 3 -1 70017.4
    -7 3 -1 70351.8
    7 3 1 70501.5
    7 3 1 69977.3
    -7 3 -2 6105.34
    7 3 2 6526.15
    -7 -3 -2 6860.51
    -7 3 -2 5710.93
    7 3 2 6157.22
    7 3 2 4310.47
    7 3 2 5591.3
    7 3 3 6330.97
    -7 3 -3 6300.66
    7 3 3 6557.42
    7 3 3 6420.93
    7 3 3 7043.59
    7 3 4 2319.02
    -7 3 -4 2426.01
    7 3 4 2120.73
    7 3 4 2107.63
    7 3 4 2753.45
    7 3 5 2247.89
    -7 3 -5 1558.06
    7 3 5 1186.81
    7 3 5 1706.84
    7 3 5 1953.04
    7 3 6 757.378
    -7 3 -6 1207.89
    7 3 6 1270.82
    7 3 6 1714.06
    7 3 6 1180.26
    7 3 7 627.755
    -7 3 -7 501.56
    7 3 7 290.27
    7 3 7 325.74
    7 3 7 458.984
    7 3 8 3090.37
    7 3 8 2923.53
    -7 3 -8 3495.75
    7 3 8 3005.76
    7 3 8 3392.26
    -7 3 -9 11534.4
    -7 -4 13 1961.4
    -7 4 13 1812.18
    -7 4 13 1160.62
    7 4 -13 1723.21
    7 4 -13 1987.58
    7 4 -12 2003.16
    -7 -4 12 1536.74
    -7 4 12 1138.85
    -7 4 12 1052.83
    7 4 -12 1098.43
    7 4 -11 3695.16
    -7 4 11 4461.59
    -7 4 11 4275.62
    -7 4 11 4084.21
    -7 4 11 4192
    7 4 -11 4820.84
    7 -4 -11 4204.55
    -7 -4 11 4568.92
    7 -4 -10 310.2
    7 4 -10 137.652
    -7 4 10 -155.702
    -7 -4 10 10.7903
    -7 4 10 -486.993
    -7 4 10 248.574
    -7 4 10 207.795
    7 4 -10 273.678
    7 4 -9 46837.7
    -7 4 9 47218.4
    -7 4 9 46720.9
    7 4 -9 46524.6
    -7 4 9 47045.2
    -7 4 9 46004.8
    7 -4 -9 45395.3
    7 -4 -8 193.628
    7 4 -8 -192.204
    -7 4 8 -105.411
    -7 4 8 -11.8019
    7 4 -8 424.999
    7 4 -8 428.989
    -7 4 8 761.671
    -7 4 8 585.771
    7 4 -7 7660.67
    -7 4 7 8627.51
    -7 4 7 8872.45
    -7 4 7 8929.12
    7 4 -7 7791.5
    -7 4 7 7775.22
    -7 4 7 7507.65
    7 4 -7 8365.49
    7 -4 -7 8175.55
    7 4 -6 55872.3
    7 4 -6 54211.3
    -7 -4 6 60834.4
    -7 4 6 54111.1
    7 4 -6 54317.4
    -7 4 6 54436.4
    -7 4 6 55046.2
    -7 4 6 53317.8
    7 4 -6 52922.2
    7 -4 -6 51910.2
    7 4 -5 35668.4
    7 4 -5 34237.1
    -7 4 5 32165.8
    -7 -4 5 39182.4
    7 4 -5 34185.9
    -7 4 5 34892.6
    -7 4 5 32877.2
    -7 4 5 34545
    7 -4 -5 33435.9
    7 4 -4 53254.6
    7 4 -4 50244.6
    -7 -4 4 55589.5
    7 4 -4 50268.1
    -7 4 4 52390.7
    -7 4 4 49689.2
    -7 4 4 50971.4
    7 4 -4 50885.7
    7 -4 -4 48656.5
    7 4 -3 3981.63
    7 -4 -3 3693.41
    7 4 -3 3055.8
    -7 4 3 3544.97
    7 4 -3 3606.26
    -7 4 3 3546.23
    -7 -4 3 3783.09
    -7 4 3 3711.81
    7 4 -3 3663.74
    7 4 -2 32259.3
    7 4 -2 31333.6
    -7 -4 2 34809.3
    7 4 -2 31540.1
    -7 4 2 32052.8
    -7 4 2 31466.2
    -7 4 2 32792
    7 4 -2 33673.4
    7 4 -1 33832.7
    7 4 -1 32418
    -7 -4 1 33904.3
    7 4 -1 33121.1
    -7 4 1 31185
    -7 4 1 35288.5
    -7 4 1 32901.2
    7 4 -1 30819.2
    7 4 0 62967.6
    -7 -4 0 68582.7
    7 4 0 65539.2
    -7 4 0 62857.9
    -7 4 0 63345.3
    7 4 0 65138.4
    7 4 0 64731.7
    7 4 1 206.704
    -7 4 -1 104.824
    -7 4 -1 618.124
    7 4 1 227.047
    7 4 1 5.69042
    7 4 2 1193.54
    7 4 2 891.445
    -7 4 -2 1514.06
    -7 4 -2 1160.51
    7 4 2 1753
    7 4 2 1113.89
    7 4 3 9555.6
    7 4 3 10554.2
    -7 4 -3 10711.8
    -7 4 -3 11150.3
    7 4 3 10923.2
    7 4 3 9102.47
    7 4 3 11326.8
    7 4 4 -224.853
    -7 4 -4 92.8945
    7 4 4 -226.78
    -7 4 -4 221.455
    7 4 4 -138.559
    7 4 4 -41.6758
    7 4 4 -99.7617
    7 4 5 -497.696
    7 4 5 -224.583
    -7 4 -5 -504.5
    -7 4 -5 -159.474
    7 4 5 -5.62111
    7 4 5 179.325
    7 4 5 229.768
    7 4 6 617.82
    7 4 6 423.168
    -7 4 -6 1039.26
    -7 4 -6 730.022
    7 4 6 576.839
    7 4 6 926.746
    7 4 6 967.869
    7 4 7 1644.94
    7 4 7 838.555
    -7 4 -7 1156.91
    -7 4 -7 1872.38
    7 4 7 1236.07
    7 4 7 1803.8
    7 4 7 2043.43
    7 4 8 9768.67
    7 4 8 8413.34
    -7 4 -8 10592.5
    7 4 8 8975.38
    7 4 8 10891.7
    -7 5 13 13198.4
    -7 5 13 14549
    7 5 -12 147.459
    -7 -5 12 185.713
    -7 5 12 152.365
    -7 5 12 28.3701
    7 5 -12 310.203
    7 5 -11 1992
    -7 -5 11 2293.32
    -7 5 11 1534.28
    -7 5 11 876.536
    7 5 -11 2261.17
    7 5 -10 25825.7
    -7 5 10 25637.7
    -7 5 10 26509.5
    -7 5 10 25852.9
    -7 5 10 24608.3
    -7 -5 10 26711.1
    -7 -5 9 4324.34
    7 5 -9 3803.6
    -7 5 9 4121.84
    -7 5 9 4131.96
    7 5 -9 3779.4
    -7 5 9 3867.15
    -7 5 9 3360.57
    7 -5 -8 455.601
    7 5 -8 722.213
    -7 5 8 790.401
    7 5 -8 732.688
    7 5 -8 943.595
    -7 5 8 1011.09
    -7 5 8 629.482
    -7 5 8 594.594
    7 -5 -7 761.982
    7 5 -7 1245.18
    -7 5 7 978.201
    7 5 -7 1072.39
    7 5 -7 825.048
    7 5 -7 1050.23
    -7 5 7 1253.09
    -7 5 7 1713.8
    -7 5 7 866.433
    7 -5 -6 1968.58
    7 5 -6 2194.15
    7 5 -6 1971.85
    -7 5 6 1750.83
    7 5 -6 1498.63
    7 5 -6 1242.37
    -7 5 6 1738.61
    -7 5 6 1568.29
    -7 5 6 1399.11
    7 5 -6 1158.36
    7 -5 -5 -150.227
    7 5 -5 13.5591
    7 5 -5 94.1203
    7 5 -5 134.892
    7 5 -5 193.398
    -7 5 5 407.242
    -7 5 5 -267.622
    -7 5 5 465.496
    7 5 -4 154871
    7 5 -4 151708
    7 5 -4 148382
    -7 5 4 148162
    -7 5 4 148291
    -7 5 4 152680
    7 -5 -4 146936
    7 5 -3 3332.41
    7 -5 -3 2874.69
    7 5 -3 2934.22
    7 5 -3 3711.41
    -7 5 3 2209.36
    -7 5 3 2962.01
    -7 5 3 3027.07
    7 5 -3 2778.13
    7 5 -2 77504.1
    7 5 -2 76804.6
    7 5 -2 77219.9
    -7 5 2 74655.3
    -7 5 2 74235.7
    -7 5 2 78724.4
    7 5 -2 75983.8
    7 -5 -2 76669.4
    7 5 -1 40816
    7 5 -1 39362.2
    7 5 -1 40574
    -7 5 1 41892.7
    -7 5 1 40247.3
    -7 5 1 42277.9
    -7 5 1 40422.9
    7 5 -1 41573.5
    7 5 -1 40513.5
    7 5 0 12530.8
    7 5 0 11919.3
    7 5 0 13152.4
    -7 5 0 12132.5
    -7 5 0 13599.1
    -7 5 0 12984.6
    -7 5 0 12717.6
    7 5 0 12270.2
    7 5 0 13077.7
    7 5 1 13245.4
    7 5 1 13598.6
    -7 5 -1 13272.9
    -7 5 -1 13300.7
    -7 5 -1 13735.8
    7 5 1 14570.7
    7 5 2 699.088
    7 5 2 721.468
    -7 5 -2 121.41
    -7 5 -2 342.017
    -7 5 -2 141.173
    7 5 2 1211.15
    7 5 2 229.398
    7 5 3 24556.5
    7 5 3 23186.7
    -7 5 -3 24634.8
    -7 5 -3 24944.2
    -7 5 -3 23385.8
    7 5 3 22628.2
    7 5 3 23936.1
    7 5 4 16322.7
    7 5 4 16681.2
    -7 5 -4 16437.2
    -7 5 -4 18341.1
    -7 5 -4 17161.7
    7 5 4 16377
    7 5 4 17571.2
    7 5 5 6252.65
    7 5 5 7545.54
    -7 5 -5 6311.09
    -7 5 -5 6520.74
    7 5 5 6909.09
    7 5 5 7241.47
    7 5 6 910.041
    7 5 6 132.533
    -7 5 -6 336.146
    7 5 6 337.585
    7 5 6 795.538
    7 5 7 18041.8
    7 5 7 16794.4
    -7 5 -7 18606.4
    7 5 7 17974.2
    7 5 7 17624.7
    7 6 -11 5786.04
    -7 6 11 5999.56
    -7 6 11 4305.23
    -7 -6 11 4255.99
    7 6 -10 271.324
    -7 -6 10 -194.363
    -7 6 10 138.865
    -7 6 10 293.546
    7 6 -9 15849.6
    -7 6 9 15186
    -7 6 9 14587.1
    -7 6 9 14992.8
    -7 6 9 15606.5
    -7 -6 9 14310.3
    7 6 -8 690.761
    -7 6 8 -10.4577
    7 6 -8 625.475
    -7 6 8 892.141
    -7 6 8 222.802
    -7 6 8 794.112
    7 6 -8 350.135
    7 6 -7 15502.1
    -7 6 7 14755.4
    7 6 -7 13745.4
    -7 6 7 15638.6
    7 6 -7 15822.5
    7 6 -7 14984
    -7 6 7 15115.7
    7 6 -6 431.624
    7 6 -6 65.5518
    -7 6 6 -302.01
    7 6 -6 142.013
    7 6 -6 20.4655
    7 6 -6 111.506
    -7 6 6 115.244
    -7 6 6 195.373
    7 6 -5 421.129
    7 6 -5 100.967
    7 6 -5 381.582
    7 6 -5 508.524
    7 6 -5 441.772
    -7 6 5 364.725
    -7 6 5 835.604
    7 6 -4 7869.38
    7 6 -4 9017.73
    7 6 -4 7757.27
    -7 6 4 8769.93
    -7 6 4 8394.27
    -7 6 4 7821.62
    7 -6 -4 8458.15
    7 -6 -3 1732.61
    7 6 -3 1289.1
    7 6 -3 1839.98
    7 6 -3 1542.28
    -7 6 3 1907.36
    -7 6 3 2643.4
    -7 6 3 1417.36
    7 6 -3 1920.86
    7 6 -2 19984.7
    7 6 -2 20433.7
    7 6 -2 18876.1
    -7 6 2 19294.2
    -7 6 2 18244.9
    7 6 -2 18320.7
    7 6 -2 19749
    7 -6 -2 19548.8
    7 -6 -1 875.557
    7 6 -1 527.241
    7 6 -1 438.855
    7 6 -1 258.003
    -7 6 1 768.145
    -7 6 1 335.394
    7 6 -1 711.547
    7 6 -1 434.331
    7 6 0 10346
    7 6 0 9893.99
    7 6 0 9831.81
    -7 6 0 10388
    7 6 0 10926.3
    7 6 0 9836.54
    7 6 1 45.0145
    7 6 1 596.684
    -7 6 -1 677.547
    -7 6 -1 704.445
    7 6 1 231.522
    7 6 1 184.379
    7 6 2 27658.6
    7 6 2 27603.9
    -7 6 -2 26981.9
    7 6 2 26058.7
    7 6 2 25973.2
    7 6 3 -202.055
    7 6 3 502.399
    -7 6 -3 289.424
    7 6 3 -116.583
    7 6 3 -226.828
    7 6 4 4060.07
    7 6 4 5133.59
    7 6 4 4111.41
    7 6 4 3994.9
    7 6 5 500.319
    7 6 5 831.424
    7 6 5 67.2748
    7 6 5 324.064
    7 6 6 11925.4
    7 6 6 12053.4
    7 6 6 11199.1
    7 6 6 11269.4
    7 7 -10 917.388
    7 7 -9 247.982
    -7 7 9 -3.54495
    7 7 -8 7975.75
    -7 7 8 8040.27
    7 7 -8 7461.98
    -7 7 8 7864.82
    7 7 -7 2433.37
    7 7 -7 2058.27
    7 7 -7 2291.91
    7 7 -7 2317.16
    -7 7 7 2263.95
    7 7 -6 15854.3
    7 7 -6 16351.6
    7 7 -6 14846.1
    7 7 -6 16022.4
    7 7 -6 15196.5
    -7 7 6 15098.5
    7 7 -5 293.98
    7 7 -5 484.963
    7 7 -5 764.672
    7 7 -5 532.639
    7 7 -5 -253.1
    -7 7 5 497.742
    7 7 -4 4895.97
    7 7 -4 4820.97
    7 7 -4 3902.27
    7 7 -4 4475.47
    7 7 -4 3956.1
    -7 7 4 3842.94
    7 7 -4 3895.06
    7 7 -3 -65.4193
    7 7 -3 381.902
    7 7 -3 -393.001
    7 7 -3 -146.685
    -7 7 3 480.016
    7 7 -3 209.617
    7 7 -2 1603.32
    7 7 -2 1543.02
    7 7 -2 1649.93
    7 7 -2 1201.78
    -7 7 2 1363.39
    7 7 -2 2017.12
    7 7 -1 55730.3
    7 7 -1 57330.4
    7 7 -1 57953.7
    -7 7 1 54196
    7 7 -1 54477.6
    7 7 0 28647.4
    7 7 0 28853.6
    7 7 0 28778.9
    7 7 0 27540.3
    7 7 0 28880.4
    7 7 1 23292.6
    7 7 1 22304.2
    7 7 1 21679.7
    7 7 1 22216.4
    7 -7 2 3044.77
    7 7 2 4019.32
    7 7 2 4220.65
    7 7 2 3717.03
    7 7 2 3695.95
    7 7 3 12949.8
    7 7 3 13702.3
    7 7 3 13062.6
    7 7 3 13096.1
    7 7 4 9451.9
    7 7 4 8517.75
    7 7 4 8196.4
    7 7 4 8669.95
    7 8 -7 11064.7
    7 8 -6 2024.83
    7 8 -6 2455.93
    7 8 -6 2164.27
    7 8 -5 28498.4
    7 8 -5 29756
    7 8 -5 27388.7
    7 8 -5 30008.3
    -7 8 5 27139.8
    7 8 -5 29362.8
    7 8 -4 2777.5
    7 8 -4 2858.38
    7 8 -4 2767.2
    7 8 -4 2473.07
    7 8 -4 2830.89
    7 8 -3 4505.41
    7 8 -3 4597.55
    7 8 -3 4350.96
    7 8 -3 3930.1
    7 8 -3 4395.61
    7 8 -2 9030.09
    7 8 -2 9790.82
    7 8 -2 10741.2
    7 8 -2 8519.64
    7 8 -2 8993.07
    7 8 -2 8652.21
    7 8 -1 30485.3
    7 8 -1 33660.2
    7 8 -1 31724.3
    7 8 -1 31313.4
    7 8 -1 32316.9
    7 8 0 8155.59
    7 8 0 10688.8
    7 8 0 10538.1
    7 8 0 8636.22
    7 8 0 10377.7
    7 8 1 262.876
    7 8 1 -261.052
    7 8 1 -83.2523
    7 8 2 3481.53
    7 8 2 3320.92
    -8 0 14 4239.07
    8 0 -14 2973.28
    -8 0 13 -386.599
    8 0 -13 36.8383
    8 0 -12 4882.02
    -8 0 12 4491.49
    8 0 -11 -7.20113
    -8 0 11 83.7195
    -8 0 11 169.312
    8 0 -10 725.17
    -8 0 10 432.717
    -8 0 10 652.065
    8 0 -9 -50.6249
    -8 0 9 -381.881
    -8 0 9 -308.854
    -8 0 8 18582.1
    8 0 -8 19136
    8 0 -7 -194.214
    -8 0 7 -102.565
    -8 0 6 77385.5
    -8 0 6 77758.9
    -8 0 6 78428.6
    8 0 -5 17.4799
    -8 0 5 -386.089
    -8 0 5 141.039
    -8 0 4 328535
    -8 0 4 340677
    8 0 -3 111.744
    -8 0 3 11.7994
    -8 0 3 -154.791
    -8 0 2 10797.3
    -8 0 2 10332.7
    8 0 -2 11595.6
    8 0 -2 10599.3
    8 0 -1 52.5844
    -8 0 1 24.1964
    -8 0 1 -136.401
    8 0 -1 -1.16708
    -8 0 0 4577.67
    -8 0 0 5041.97
    8 0 0 5396.53
    -8 0 -1 170.369
    8 0 1 151.985
    -8 0 -2 115584
    8 0 2 120260
    -8 0 -3 313.719
    -8 0 -4 484.632
    -8 0 -5 386.675
    -8 0 -6 33394.4
    -8 0 -7 -36.3868
    -8 0 -8 14315.5
    -8 1 14 4425.93
    -8 1 14 4442.15
    8 -1 -14 5197.21
    -8 -1 14 4692.39
    8 1 -14 4685.75
    8 -1 -14 4795.51
    -8 1 13 2835.6
    -8 -1 13 2666.8
    8 1 -13 2299.95
    8 -1 -13 2302.65
    8 -1 -12 218.377
    -8 -1 12 187.16
    -8 1 12 55.426
    8 1 -12 -156.056
    -8 1 11 15504.9
    8 1 -11 16075.5
    8 -1 -11 16064.8
    -8 1 11 13997.3
    -8 -1 11 15334.4
    8 1 -10 2601.59
    8 -1 -10 2162.04
    -8 1 10 2335.77
    -8 -1 10 2506.63
    -8 1 10 3058.14
    -8 1 9 5730.71
    -8 1 9 4873.6
    8 1 -9 5375.56
    8 -1 -9 5215.11
    -8 1 9 5716.96
    -8 1 8 31324.8
    -8 -1 8 32247.2
    -8 1 8 31872.6
    -8 1 8 32732.6
    8 1 -8 33429.4
    8 -1 -8 32473.9
    -8 1 8 32665.5
    8 1 -7 1668.94
    8 -1 -7 2338.09
    -8 -1 7 2030.1
    -8 1 7 2198.79
    -8 1 7 1766.59
    -8 -1 7 2336.65
    -8 1 7 1808.51
    -8 -1 6 33903.8
    -8 1 6 31642.8
    -8 1 6 33365.3
    -8 -1 6 33252.1
    -8 1 6 31725.7
    8 1 -6 33016.6
    8 -1 -6 30914
    -8 -1 5 10735.7
    -8 1 5 11227.3
    -8 1 5 10196.3
    -8 1 5 12010.7
    8 1 -5 10685.3
    8 -1 -5 11226.8
    -8 -1 4 37069.1
    -8 1 4 35664.8
    -8 1 4 35459.6
    8 1 -4 34851.6
    8 -1 -4 35167.1
    8 1 -3 1273.79
    8 -1 -3 552.195
    -8 -1 3 1292.09
    -8 1 3 904.26
    -8 1 3 753.199
    8 1 -3 699.954
    -8 -1 2 18949.8
    -8 1 2 17823.4
    -8 -1 2 19152.5
    -8 1 2 19216.1
    8 1 -2 19450.9
    8 1 -2 19781.6
    8 -1 -2 17532.4
    -8 1 1 4343.8
    -8 -1 1 4093.09
    -8 -1 1 4433.29
    -8 1 1 3988.57
    8 1 -1 4062.53
    8 1 -1 4184.96
    -8 1 0 29806.4
    -8 -1 0 29624.7
    -8 -1 0 28830.6
    -8 1 0 31743.4
    8 1 0 30596.5
    8 1 0 30763
    -8 1 -1 1344.74
    -8 -1 -1 1944.49
    -8 1 -1 1284.86
    8 1 1 1195.17
    -8 -1 -2 747.02
    -8 1 -2 28.2056
    8 1 2 445.358
    -8 -1 -3 874.842
    -8 1 -3 1802.13
    8 1 3 1030.28
    -8 -1 -4 27453
    -8 1 -4 27847.5
    8 1 4 27461.1
    -8 -1 -5 1219.85
    -8 1 -5 1161.92
    8 1 5 1057.97
    -8 -1 -6 72.5832
    -8 1 -6 730.01
    8 1 6 220.171
    -8 -1 -7 25470.5
    -8 1 -7 26144.5
    -8 1 -8 3277.45
    -8 -2 14 1504.54
    -8 2 14 1176.56
    -8 2 14 1414.71
    8 2 -14 1279.78
    8 2 -14 1612.1
    8 -2 -14 421.821
    -8 -2 13 -296.097
    -8 2 13 180.677
    -8 2 13 -305.029
    8 2 -13 182.213
    8 -2 -13 -79.3208
    8 -2 -12 2635.59
    -8 -2 12 2778.45
    -8 2 12 2390.24
    8 2 -12 2156.2
    8 -2 -11 3266.09
    -8 2 11 3079.7
    -8 2 11 2739.66
    -8 -2 11 3570.25
    8 2 -11 3405.02
    8 2 -10 1442.03
    8 -2 -10 1682.42
    -8 -2 10 1599.7
    -8 2 10 1666.55
    -8 2 10 1099.53
    -8 2 9 74990
    -8 2 9 75914.8
    8 2 -9 80575.9
    8 -2 -9 77846.1
    -8 2 8 9671.84
    -8 2 8 8921.28
    -8 2 8 8893.53
    8 2 -8 10916.1
    8 -2 -8 9358.64
    -8 2 7 5305.03
    -8 2 7 4719.03
    -8 2 7 5921.16
    8 2 -7 5592.26
    8 -2 -7 5364
    -8 -2 6 12979.9
    -8 2 6 10406.3
    -8 2 6 10445.9
    -8 2 6 11434
    8 2 -6 12279.2
    8 -2 -6 11192
    -8 -2 5 67531.9
    -8 2 5 62675.5
    -8 2 5 60874.1
    -8 2 5 60338.4
    8 2 -5 64191.3
    8 -2 -5 60497.6
    -8 -2 4 18862.1
    -8 2 4 15791.8
    -8 2 4 16598.8
    8 2 -4 16052.7
    8 -2 -4 15094.7
    8 2 -3 12014.1
    -8 2 3 12087.3
    -8 2 3 11941.1
    8 2 -3 11460.9
    8 -2 -3 12464.2
    8 2 -2 20987
    -8 2 2 20503.2
    -8 2 2 20770.8
    8 2 -2 21092.1
    8 -2 -2 21954.4
    8 2 -1 194559
    -8 2 1 197630
    -8 2 1 201723
    8 2 -1 199240
    -8 2 0 29212.7
    -8 -2 0 30587.3
    -8 2 0 27722
    8 2 0 27271.5
    -8 2 -1 1827.18
    -8 -2 -1 1844
    -8 2 -1 1714.47
    8 2 1 1357.08
    -8 2 -2 9583.03
    -8 2 -2 9175.73
    8 2 2 9260.42
    -8 2 -3 6600.28
    -8 2 -3 6569.69
    8 2 3 6186.78
    -8 2 -4 1109.11
    8 2 4 1251.79
    -8 2 -5 30917.2
    8 2 5 31240
    -8 2 -6 3866.69
    8 2 6 3907.98
    -8 2 -7 4434.38
    -8 2 -7 3716.08
    8 2 7 3784.67
    8 2 8 2706.92
    -8 2 -8 3125.05
    -8 2 -8 2722.93
    -8 3 13 8433.05
    -8 3 13 7561.27
    8 3 -13 8929
    8 -3 -13 8343.29
    -8 -3 13 9199.32
    8 3 -12 4396.93
    -8 3 12 5196.62
    -8 3 12 5189.04
    -8 3 12 4627.64
    8 3 -12 5062.26
    8 -3 -12 4640.2
    -8 -3 12 5074.59
    8 -3 -11 1340.44
    8 3 -11 1494
    -8 -3 11 1371.89
    -8 3 11 2014.93
    -8 3 11 1364.49
    -8 3 11 903.076
    -8 3 11 1690.99
    8 3 -11 2163.19
    8 3 -10 12585.8
    -8 3 10 14643.8
    -8 3 10 13049
    -8 3 10 11639.2
    -8 3 10 12928.9
    8 3 -10 13194.4
    8 -3 -10 12676.8
    -8 -3 10 13414.3
    8 3 -9 3856.95
    -8 3 9 4464.19
    -8 3 9 4264.68
    -8 3 9 4640.56
    8 3 -9 4834.29
    8 -3 -9 3724.42
    8 3 -8 19304.9
    -8 3 8 20553.6
    -8 3 8 20135.1
    -8 3 8 17727.6
    8 3 -8 21128.9
    8 -3 -8 20916.6
    8 3 -7 79700
    -8 3 7 85825.1
    -8 3 7 80731.1
    -8 3 7 80370.7
    8 3 -7 84753.6
    8 -3 -7 78269.5
    8 -3 -6 444.159
    8 3 -6 142.061
    -8 3 6 482.226
    -8 3 6 281.519
    -8 3 6 207.352
    8 3 -5 39757.7
    -8 3 5 39785.4
    -8 3 5 40702.6
    -8 3 5 39376.8
    8 -3 -5 40339.2
    8 3 -4 13877.4
    -8 -3 4 15291.5
    8 3 -4 14047.5
    -8 3 4 14203
    -8 3 4 13232.4
    -8 3 4 13858.6
    8 -3 -4 12913.3
    8 3 -3 50547.3
    -8 -3 3 57120.4
    8 3 -3 51061.9
    -8 3 3 50776
    -8 3 3 51356.3
    -8 3 3 52104.8
    8 3 -3 50871.5
    8 -3 -3 48915.3
    8 -3 -2 275.792
    8 3 -2 -352.764
    8 3 -2 1014.1
    -8 3 2 693.196
    -8 3 2 410.776
    -8 3 2 702.196
    8 3 -2 452.124
    8 3 -1 6804.33
    8 3 -1 5913.19
    -8 3 1 5907.77
    -8 3 1 4958.35
    8 3 -1 6176.94
    8 3 0 9545.57
    8 3 0 8600.31
    -8 3 0 9743.26
    -8 3 0 8534.57
    8 3 0 9492.97
    8 3 1 7372.18
    8 3 1 7762.59
    -8 3 -1 7694.6
    -8 3 -1 6775.93
    8 3 1 7703.54
    8 3 2 -230.858
    8 3 2 -202.872
    -8 3 -2 1.47139
    -8 3 -2 -619.026
    8 3 2 105.997
    8 3 3 31958.9
    8 3 3 30221.4
    -8 3 -3 30579.9
    -8 3 -3 32024.3
    8 3 3 32458.7
    8 3 4 4326.8
    8 3 4 5487.01
    -8 3 -4 5907.39
    -8 3 -4 4576.63
    8 3 4 5979.03
    8 3 5 20939.8
    -8 3 -5 19455.1
    -8 3 -5 18902.1
    8 3 5 20196.2
    8 3 6 6517.4
    -8 3 -6 7635.24
    -8 3 -6 7052.38
    8 3 6 6741.23
    8 3 7 6038.82
    -8 3 -7 6067.06
    -8 3 -7 5360.87
    8 3 7 5604.07
    -8 4 13 9491.87
    -8 -4 13 9488.51
    8 4 -12 17677.8
    -8 4 12 18610.6
    -8 4 12 18926.3
    -8 -4 12 19389.2
    8 4 -11 6830.59
    -8 4 11 7067.72
    -8 4 11 6511.1
    -8 4 11 6830.8
    -8 4 11 7125.53
    8 -4 -11 6584.99
    -8 -4 11 7453.87
    8 -4 -10 -45.7006
    8 4 -10 -365.869
    -8 -4 10 -190.059
    -8 4 10 521.929
    -8 4 10 219.901
    -8 4 10 369.379
    -8 4 10 163.417
    8 -4 -9 2397.74
    8 4 -9 2089.92
    -8 4 9 2424.64
    8 4 -9 1546.39
    -8 4 9 1783.48
    -8 4 9 1479.46
    -8 4 9 1866.71
    8 4 -8 9205.28
    -8 4 8 8851.5
    -8 4 8 9490.53
    8 4 -8 8671.3
    -8 4 8 10219.8
    8 -4 -8 9494.13
    8 -4 -7 -21.896
    8 4 -7 756.79
    -8 4 7 1145.27
    8 4 -7 582.467
    -8 4 7 602.565
    -8 4 7 -20.4146
    -8 4 7 246.455
    8 -4 -6 755.497
    8 4 -6 174.964
    -8 4 6 558.218
    -8 4 6 403.184
    -8 4 6 205.695
    8 4 -5 37690.6
    8 4 -5 37167
    -8 4 5 36403.8
    -8 4 5 36579.5
    -8 4 5 37744.5
    8 -4 -5 33478.7
    8 4 -4 4941.26
    8 4 -4 5414.56
    -8 4 4 4485.26
    -8 4 4 4663.42
    -8 4 4 5096.19
    8 -4 -4 4793.74
    8 4 -3 42775.2
    8 4 -3 39214.8
    8 4 -3 41508.3
    -8 4 3 39796.8
    -8 4 3 37977.9
    -8 4 3 40605
    8 4 -3 40821.2
    8 -4 -3 39883.2
    8 -4 -2 1416.33
    8 4 -2 945.627
    8 4 -2 431.252
    8 4 -2 885.112
    -8 4 2 1231.6
    -8 4 2 1033.84
    -8 4 2 1283.62
    -8 4 2 899.14
    8 4 -2 1039
    8 4 -1 34976
    8 4 -1 36328.1
    -8 4 1 36002
    -8 4 1 36516.8
    -8 4 1 35645.4
    8 4 -1 36545.4
    8 4 0 648.691
    8 4 0 218.342
    -8 4 0 -213.96
    -8 4 0 285.183
    -8 4 0 108.211
    8 4 0 511.884
    8 4 1 52083.5
    8 4 1 51600
    -8 4 -1 53990
    -8 4 -1 53331.1
    8 4 1 54083.1
    8 4 2 1038.86
    8 4 2 1402.26
    -8 4 -2 1409.99
    -8 4 -2 1416.28
    8 4 2 1639.66
    8 4 3 7770.17
    8 4 3 7325.85
    -8 4 -3 8367.39
    -8 4 -3 7368.3
    8 4 3 8362.36
    8 4 4 3995.34
    8 4 4 4221.13
    -8 4 -4 4295.98
    -8 4 -4 4318.9
    8 4 4 3919.92
    8 4 5 7341.59
    8 4 5 8143.12
    -8 4 -5 8608.08
    -8 4 -5 7409.23
    8 4 5 7340.87
    8 4 6 6630.09
    8 4 6 6884.5
    -8 4 -6 6664.84
    -8 4 -6 7391.25
    8 4 6 7090.32
    -8 5 12 14832.9
    8 5 -11 1169.21
    -8 -5 11 1072.07
    -8 5 11 1286.92
    -8 5 11 1921.14
    8 5 -10 52120.6
    -8 5 10 52836.9
    -8 5 10 50731.7
    -8 5 10 54063.6
    -8 5 10 48845.1
    -8 -5 10 55944.6
    8 5 -9 3405
    -8 -5 9 3462.16
    -8 5 9 3485.45
    -8 5 9 2662.67
    8 5 -9 2565.04
    -8 5 9 3566.7
    8 -5 -8 1894.17
    8 5 -8 1728.85
    -8 5 8 1939.57
    8 5 -8 2075.43
    8 5 -8 1679.61
    -8 5 8 1629.51
    -8 5 8 2010.88
    8 -5 -7 749.268
    8 5 -7 216.399
    -8 5 7 -1.16424
    8 5 -7 317.375
    8 5 -7 627.69
    -8 5 7 970.215
    -8 5 7 984.093
    8 5 -6 46326.7
    8 5 -6 43361.9
    -8 5 6 45048.5
    -8 5 6 45269.1
    8 5 -6 43522.5
    8 5 -6 44827.6
    -8 5 6 45665.7
    8 -5 -6 45551.2
    8 -5 -5 766.817
    8 5 -5 339.503
    8 5 -5 440.678
    8 5 -5 513.453
    -8 5 5 478.688
    -8 5 5 381.667
    -8 5 5 234.834
    8 5 -4 5643.19
    8 5 -4 6412.38
    8 5 -4 6697.15
    -8 5 4 7077.79
    -8 5 4 6731.04
    -8 5 4 6623.46
    8 -5 -4 6521.26
    8 5 -3 7185.86
    8 5 -3 6895.83
    8 5 -3 6941.71
    -8 5 3 6375.49
    -8 5 3 6092.65
    -8 5 3 7262.33
    8 -5 -3 7153.56
    8 5 -2 18561.4
    8 5 -2 18650.7
    8 5 -2 18328.9
    -8 5 2 18400
    -8 5 2 17698.8
    -8 5 2 18896.4
    8 5 -2 18430.2
    8 -5 -2 17868.2
    8 -5 -1 1408.94
    8 5 -1 1832.01
    8 5 -1 1923.98
    -8 5 1 1186.01
    -8 5 1 958.157
    -8 5 1 2471.71
    8 5 -1 1278.8
    8 5 0 9585.12
    8 5 0 11426.6
    -8 5 0 11660.9
    -8 5 0 10682.9
    -8 5 0 10854
    -8 5 0 10329.2
    8 5 0 11573.8
    8 5 1 12490.3
    8 5 1 13709.7
    -8 5 -1 12974
    -8 5 -1 11342.7
    -8 5 -1 12602.2
    8 5 1 12943.9
    8 5 2 183.562
    8 5 2 -341.927
    -8 5 -2 358.601
    -8 5 -2 179.665
    -8 5 -2 -365.652
    8 5 2 83.4692
    8 5 3 8018.13
    8 5 3 8225
    -8 5 -3 8892.58
    -8 5 -3 8445.54
    -8 5 -3 8024.38
    8 5 3 7798.67
    8 5 4 4002.25
    8 5 4 4148.12
    -8 5 -4 4748.73
    -8 5 -4 4170.27
    -8 5 -4 3945.44
    8 5 4 3342.35
    8 5 5 1242.75
    8 5 5 1109.64
    -8 5 -5 925.162
    8 5 5 1459.53
    8 5 6 42195.4
    8 6 -10 3814.48
    -8 6 10 3093.46
    -8 -6 10 4386.92
    8 6 -9 3854.73
    -8 -6 9 3275.96
    -8 6 9 3333.9
    -8 6 9 2923.58
    -8 6 9 3653.39
    -8 -6 8 11629.1
    8 6 -8 10955.3
    -8 6 8 11943.1
    8 6 -8 10905.2
    -8 6 8 11820.4
    8 6 -7 1127.37
    8 6 -7 1335.64
    8 6 -7 1241.18
    -8 6 7 1450.1
    -8 6 7 1344.95
    8 6 -6 1631.36
    8 6 -6 1312.44
    8 6 -6 1515.6
    -8 6 6 1741.2
    -8 6 6 1215.64
    8 6 -6 1347.11
    8 6 -5 10804
    8 6 -5 9957.25
    -8 6 5 10569.3
    8 6 -5 10066.2
    8 6 -5 10607
    -8 6 5 9831.3
    8 -6 -5 9862.97
    8 6 -4 4594.54
    8 6 -4 5278.77
    8 6 -4 5488.24
    -8 6 4 5030.35
    -8 6 4 5931.4
    8 6 -4 5111.46
    -8 6 4 6142.15
    8 -6 -4 5362.08
    8 6 -3 4758.81
    8 6 -3 5255.97
    8 6 -3 6338.08
    -8 6 3 5782
    -8 6 3 6291.48
    -8 6 3 6545.31
    8 -6 -3 5543.91
    8 6 -2 23935
    8 6 -2 23633
    8 6 -2 23765.4
    -8 6 2 24653.6
    -8 6 2 24581
    8 -6 -2 23257.3
    8 6 -1 18432.3
    8 6 -1 18948.2
    8 6 -1 20675.8
    -8 6 1 19928.9
    -8 6 1 19602
    8 6 -1 19575.6
    8 -6 -1 19238.6
    8 6 0 15427.4
    8 6 0 14992.6
    -8 6 0 14771.3
    -8 6 0 15120.6
    8 6 0 15708.2
    8 -6 0 13827.3
    8 6 1 27278
    8 6 1 27827.2
    -8 6 -1 26946.5
    8 6 1 27579.5
    8 -6 1 26265.3
    8 6 2 6476.44
    8 6 2 6343.62
    8 6 2 6315.69
    8 6 3 292.518
    8 6 3 658.274
    8 6 3 256.741
    8 6 4 727.476
    8 6 4 1034.8
    8 6 4 622.29
    8 7 -8 1638.46
    -8 7 8 1773.23
    8 7 -7 16581.4
    8 7 -7 16308.2
    8 7 -7 15725.9
    -8 7 7 16538.8
    8 7 -6 1772.44
    8 7 -6 1664.14
    8 7 -6 1584.93
    8 7 -6 1756.73
    -8 7 6 1280.91
    8 7 -5 18.0727
    8 7 -5 -215.086
    8 7 -5 -144.318
    8 7 -5 329.328
    -8 7 5 580.441
    8 7 -4 1750.91
    8 7 -4 2247.75
    8 7 -4 1727.16
    8 7 -4 1746.67
    -8 7 4 1772.43
    8 7 -3 17997.1
    8 7 -3 18133.7
    8 7 -3 17998.8
    8 7 -3 19160.4
    8 7 -3 18285.4
    -8 7 3 18054.6
    8 7 -2 3221.04
    8 7 -2 2672.73
    8 7 -2 3224.69
    8 7 -2 2799.28
    -8 7 2 3715.92
    8 7 -1 18.3153
    8 7 -1 -549.574
    8 7 -1 462.113
    8 7 -1 403.326
    8 7 0 503.921
    8 7 0 377.935
    8 7 0 847.611
    8 7 1 1748.25
    8 7 1 2243.17
    8 7 1 1811.76
    8 7 1 1193.98
    8 7 2 427.931
    8 7 2 679.215
    8 8 -3 887.552
    -9 0 13 -196.909
    9 0 -13 -96.803
    9 0 -12 14525.2
    -9 0 12 12958.7
    9 0 -11 -543.479
    -9 0 11 415.664
    -9 0 10 24000.5
    9 0 -10 24680.7
    -9 0 10 25724.1
    9 0 -9 505.576
    -9 0 9 -188.751
    -9 0 9 224.49
    -9 0 8 16105.8
    9 0 -8 16900.2
    9 0 -7 121.947
    -9 0 7 212.862
    -9 0 7 161.635
    -9 0 6 57710.6
    -9 0 6 57505.8
    -9 0 6 54358.5
    9 0 -6 57204.8
    9 0 -5 162.917
    -9 0 5 -855.857
    -9 0 5 -146.243
    -9 0 5 -215.958
    -9 0 4 92493.9
    -9 0 4 93714.3
    9 0 -4 92578.5
    9 0 -3 -87.0396
    -9 0 3 -196.183
    -9 0 2 4069.75
    -9 0 2 4094.33
    9 0 -2 4421.95
    9 0 -1 -291.554
    -9 0 1 191.223
    -9 0 1 -348.059
    9 0 -1 -300.087
    9 0 0 225.853
    -9 0 0 378.631
    -9 0 0 597.554
    9 0 1 215.227
    -9 0 -1 142.755
    -9 0 -1 -257.263
    -9 0 -2 97224.3
    -9 0 -2 93931.8
    9 0 2 90894.5
    -9 0 -3 82.9112
    -9 0 -3 -149.834
    -9 0 -4 39795.6
    -9 0 -4 36842.2
    -9 0 -5 398.023
    -9 0 -5 -445.094
    -9 0 -6 5423.95
    -9 0 -6 4344.39
    -9 1 13 7758.22
    -9 1 13 8404.27
    9 1 -13 8608.49
    -9 -1 13 7597.53
    9 -1 -13 7336.69
    9 -1 -12 307.954
    -9 -1 12 109.856
    -9 1 12 134.117
    9 1 -12 -350.359
    -9 1 11 9487.71
    9 1 -11 11051.1
    9 -1 -11 10248.8
    -9 -1 11 10937.3
    -9 1 10 5891.2
    9 1 -10 6020.66
    9 -1 -10 6447
    -9 -1 10 5438.2
    9 1 -9 2659.32
    9 -1 -9 3259.46
    -9 1 9 1958.97
    9 1 -8 831.886
    9 -1 -8 315.633
    -9 1 8 294.767
    -9 -1 8 313.081
    -9 1 8 136.324
    9 1 -7 2808.39
    9 -1 -7 2442.21
    -9 1 7 2348.7
    -9 1 7 2773.34
    -9 -1 7 2373.68
    -9 1 7 2521.5
    -9 -1 6 15689.3
    -9 1 6 14605.4
    -9 1 6 14988.9
    -9 -1 6 15996.1
    -9 1 6 15857.6
    9 1 -6 15238.7
    9 -1 -6 16027
    -9 -1 5 23125.7
    -9 1 5 23762.6
    -9 1 5 23112.7
    -9 -1 5 24898.2
    -9 1 5 22946.1
    9 1 -5 23867.1
    9 -1 -5 25031.4
    9 1 -4 456.918
    9 -1 -4 346.872
    -9 -1 4 -359.081
    -9 1 4 347.54
    -9 1 4 -96.7223
    -9 -1 3 51194.1
    -9 1 3 53138.1
    -9 1 3 52310.6
    9 1 -3 50870.5
    9 -1 -3 53939.6
    9 1 -2 2955.79
    9 -1 -2 1986.74
    -9 -1 2 1882.41
    -9 1 2 1974.06
    -9 1 2 2043.88
    9 1 -2 1763.94
    9 1 -1 17138.4
    -9 -1 1 19170.8
    -9 1 1 18615.7
    -9 -1 1 19665.8
    -9 1 1 18578.6
    9 1 -1 18471.3
    9 1 -1 18250
    9 -1 -1 19464.4
    -9 1 0 5969.46
    -9 -1 0 5695.15
    -9 -1 0 6470.08
    -9 1 0 7611.49
    9 1 0 6345.28
    9 -1 0 6460.48
    -9 1 -1 57674.5
    -9 -1 -1 54381.5
    -9 -1 -1 54134.1
    -9 1 -1 55835
    9 1 1 55664.5
    9 -1 1 58064.5
    -9 1 -2 72.7211
    -9 -1 -2 182.784
    -9 -1 -2 377.489
    -9 1 -2 177.962
    9 1 2 -37.9094
    -9 1 -3 1643.87
    -9 -1 -3 923.986
    -9 -1 -3 829.579
    -9 1 -3 1207.8
    9 1 3 850.134
    -9 1 -4 11355.2
    -9 -1 -4 11209.2
    -9 -1 -4 10037.6
    -9 1 -4 11148.2
    -9 1 -5 98.7811
    -9 -1 -5 593.038
    -9 -1 -5 -87.8848
    -9 1 -5 309.825
    -9 1 -6 329.268
    -9 -1 -6 192.162
    -9 1 -6 -29.167
    -9 -2 13 538.721
    -9 2 13 -20.5302
    -9 2 13 743.016
    9 2 -13 651.143
    9 -2 -13 618.163
    -9 2 12 5604.82
    -9 2 12 5912.94
    -9 2 12 5561.99
    9 2 -12 6722.33
    9 -2 -12 5878.33
    -9 -2 12 5974.27
    9 -2 -11 -76.0173
    -9 -2 11 -316.849
    -9 2 11 222.571
    -9 2 11 429.204
    9 2 -11 -378.229
    9 2 -10 1957.53
    9 -2 -10 1675.23
    -9 -2 10 1510.24
    -9 2 10 1846.22
    -9 2 10 1640.33
    -9 2 9 36454
    -9 2 9 37013.1
    9 2 -9 39880.9
    9 -2 -9 34968.1
    -9 2 8 81529.5
    -9 2 8 80909.6
    9 2 -8 87261.2
    9 -2 -8 81004.7
    -9 2 7 86088.1
    -9 2 7 86081.7
    -9 2 7 83998.6
    9 2 -7 87996.3
    9 -2 -7 88276.7
    -9 2 6 40050.5
    -9 2 6 37987.7
    -9 2 6 38997
    9 2 -6 38792.3
    9 -2 -6 37815.7
    -9 2 5 17845.9
    -9 2 5 17824.7
    -9 2 5 16601.1
    9 2 -5 15325.3
    9 -2 -5 15345.9
    -9 2 4 6197.37
    -9 2 4 6762.26
    -9 2 4 5714.76
    9 -2 -4 5746.72
    9 -2 -3 2717.03
    -9 2 3 2834.84
    -9 2 3 3022.26
    9 2 -2 27483.6
    -9 2 2 30979.8
    -9 2 2 31595.2
    9 2 -2 31481.8
    9 -2 -2 31358.2
    9 2 -1 13423.3
    -9 2 1 15461.6
    -9 2 1 14398.4
    9 2 -1 14071.1
    9 -2 -1 14596.6
    9 2 0 9423.19
    -9 2 0 8586.12
    -9 2 0 9698.94
    9 2 0 9687.25
    9 -2 0 10658.1
    9 2 1 1311.2
    -9 2 -1 1103.81
    -9 -2 -1 945.636
    -9 2 -1 1256.74
    9 2 1 1144.22
    9 2 2 1288.73
    -9 2 -2 958.407
    -9 -2 -2 610.216
    -9 2 -2 585.423
    9 2 2 1036.47
    -9 2 -3 188.122
    -9 -2 -3 -98.792
    -9 2 -3 145.563
    9 2 3 292.894
    9 2 4 3165
    -9 2 -4 3458.58
    -9 -2 -4 3356.83
    -9 2 -4 2746.19
    9 2 4 3291.37
    9 2 5 15032.6
    -9 2 -5 17522.9
    -9 -2 -5 16004
    -9 2 -5 16450
    9 2 5 16764.7
    9 2 6 7076.28
    -9 2 -6 8393.95
    -9 2 -6 7138.91
    9 -3 -12 321.334
    -9 -3 12 -91.8967
    -9 3 12 -111.518
    -9 3 12 274.203
    9 -3 -11 320.269
    -9 -3 11 167.452
    -9 3 11 -9.52564
    -9 3 11 -308.76
    -9 3 11 132.39
    -9 3 11 -315.747
    9 3 -11 -201.365
    9 -3 -10 1089.28
    -9 -3 10 1254.07
    -9 3 10 844.893
    -9 3 10 569.116
    -9 3 10 1300.11
    -9 3 10 1282.68
    9 3 -10 472.4
    -9 3 9 13105.7
    -9 3 9 13521.7
    -9 3 9 14345.2
    9 -3 -9 13070.3
    -9 3 8 14012.4
    -9 3 8 14461.5
    -9 3 8 14113.9
    9 -3 -8 13935.5
    -9 3 7 4525.86
    -9 3 7 4280.16
    9 3 -7 4433.53
    -9 3 7 3769.02
    9 -3 -7 4401.21
    -9 3 6 6564.25
    -9 3 6 7065.83
    -9 3 6 7467.39
    9 -3 -6 7178.33
    -9 3 5 25007.9
    -9 3 5 25745
    -9 3 5 27581.1
    9 -3 -5 25840.2
    9 -3 -4 -25.1416
    -9 3 4 -184.708
    -9 3 4 299.108
    -9 3 4 -185.193
    9 -3 -3 -187.33
    9 3 -3 559.053
    -9 3 3 -71.4929
    -9 3 3 281.879
    -9 3 3 318.943
    9 -3 -2 50.3506
    9 3 -2 -9.33706
    -9 3 2 40.0009
    -9 3 2 388.477
    -9 3 2 -429.77
    9 3 -2 -85.2901
    9 -3 -1 157.116
    9 3 -1 425.262
    -9 3 1 820.66
    -9 3 1 454.686
    -9 3 1 733.367
    9 3 -1 794.223
    9 -3 0 2060.16
    9 3 0 1504.42
    -9 3 0 2847.97
    -9 3 0 2148.89
    9 3 0 2123.55
    9 3 1 5967.06
    -9 3 -1 6708.11
    -9 3 -1 5549.98
    9 3 1 6194.14
    -9 3 -2 16987.1
    -9 3 -2 16185.9
    9 3 2 14892.7
    9 3 3 21656.9
    -9 3 -3 23559.4
    -9 3 -3 22344
    9 3 3 21986.1
    9 3 4 -150.748
    -9 3 -4 362.093
    -9 3 -4 378.513
    9 3 4 -292.717
    9 3 5 31794.2
    -9 3 -5 33292.6
    -9 3 -5 33761.7
    9 3 5 32562.6
    -9 4 11 18056.5
    -9 4 11 18528.8
    9 -4 -11 17512.6
    -9 -4 11 18609.3
    9 4 -10 4535.8
    -9 4 10 3644.95
    -9 4 10 4294.44
    -9 4 10 3685.58
    9 -4 -10 4285.53
    -9 -4 10 3935.34
    9 4 -9 13465.1
    -9 4 9 14403.3
    -9 4 9 13938.4
    -9 4 9 14995.2
    9 -4 -9 14745.5
    9 4 -8 13462.2
    -9 4 8 13207.5
    9 4 -8 11915.3
    -9 4 8 13449.7
    9 -4 -8 12506.6
    9 4 -7 27172
    -9 4 7 26064.1
    9 4 -7 24772.7
    -9 4 7 27338.7
    9 -4 -7 24253.4
    9 -4 -6 3488.59
    9 4 -6 2591.7
    -9 4 6 3665.1
    -9 4 6 2961.7
    -9 4 6 2789.06
    9 4 -5 60407.7
    -9 4 5 61672.2
    -9 4 5 60916.5
    -9 4 5 60657.7
    9 -4 -5 57328.2
    9 -4 -4 210.198
    9 4 -4 -85.1988
    9 4 -4 589.564
    -9 4 4 99.6352
    -9 4 4 86.1346
    -9 4 4 526.226
    9 4 -3 4807.97
    9 4 -3 4862.73
    -9 4 3 4251.12
    -9 4 3 5040.92
    -9 4 3 5589.56
    9 -4 -3 5174.71
    9 4 -2 11005.7
    9 4 -2 11724.5
    -9 4 2 11071.7
    -9 4 2 11944.4
    -9 4 2 12137
    9 4 -2 11751.6
    9 -4 -2 11186.5
    9 4 -1 4202.12
    9 4 -1 4122.57
    -9 4 1 4354.85
    -9 4 1 3954.31
    -9 4 1 3713.41
    -9 4 1 4102.06
    9 4 -1 4011.04
    9 -4 -1 4771.49
    9 -4 0 1020.12
    9 4 0 898.128
    9 4 0 735.938
    -9 4 0 1046.26
    -9 4 0 695.676
    -9 4 0 130.962
    9 4 0 1034.06
    9 4 1 23640.6
    9 4 1 21444.1
    -9 4 -1 23966.7
    -9 4 -1 25264.7
    -9 4 -1 22447.6
    9 4 1 23313.3
    9 4 2 21343.6
    -9 4 -2 22656
    -9 4 -2 23975.1
    -9 4 -2 21961.9
    9 4 2 22753.1
    9 4 3 58277.6
    -9 4 -3 60153
    -9 4 -3 62875.2
    -9 4 -3 58909.8
    9 4 3 62168.5
    9 4 4 -407.87
    -9 4 -4 -162.391
    -9 4 -4 -353.787
    -9 4 -4 -94.8605
    9 4 4 -292.3
    9 4 5 3558.51
    -9 5 10 19029.3
    -9 5 10 18751.5
    -9 -5 10 20659.9
    9 5 -9 8791.57
    -9 5 9 9734.6
    -9 5 9 9395.44
    9 -5 -9 9118.35
    -9 -5 9 9151.27
    9 5 -8 17809.1
    -9 5 8 17920.8
    9 5 -8 18200.3
    -9 5 8 17114.3
    9 -5 -8 18537.7
    9 5 -7 4473.99
    -9 5 7 5044.3
    9 5 -7 4408.78
    -9 5 7 4467.5
    9 -5 -7 4337.9
    9 -5 -6 338.312
    9 5 -6 1119.09
    9 5 -6 1324.56
    -9 5 6 891.905
    -9 5 6 1184.34
    9 5 -5 6141.45
    -9 5 5 6114.48
    -9 5 5 5672.24
    -9 5 5 6600.06
    9 -5 -5 5865.82
    9 -5 -4 1426.02
    9 5 -4 757.284
    9 5 -4 1135.84
    -9 5 4 1492.06
    -9 5 4 1225.78
    -9 5 4 1066.85
    9 5 -3 11551
    9 5 -3 11911.4
    -9 5 3 11142.6
    -9 5 3 10855.7
    -9 5 3 11313.7
    9 -5 -3 12063.4
    9 -5 -2 -59.9198
    9 5 -2 232.623
    9 5 -2 869.536
    -9 5 2 -89.7522
    -9 5 2 -702.319
    -9 5 2 54.7901
    9 -5 -1 2578.21
    9 5 -1 2449
    9 5 -1 3324.19
    -9 5 1 3105.35
    -9 5 1 3172.49
    -9 5 1 2996.98
    9 5 -1 2719.57
    9 5 0 27617.3
    9 5 0 28408.8
    -9 5 0 28907.5
    -9 5 0 27817.6
    -9 5 0 28075.3
    9 5 0 30265
    9 -5 0 28610.5
    9 5 1 10391.9
    9 5 1 11250.2
    -9 5 -1 10563.2
    -9 5 -1 9761.57
    9 5 1 10822.8
    9 -5 1 10368.3
    9 5 2 8046.28
    9 5 2 8757.5
    -9 5 -2 8501.24
    -9 5 -2 8633.63
    -9 5 -2 9089.84
    9 5 2 9030.06
    9 -5 2 8902.06
    9 -5 3 410.421
    9 5 3 957.488
    -9 5 -3 1318.54
    9 5 3 589.15
    -9 6 9 4176.61
    9 6 -8 27024.9
    -9 6 8 26965.2
    9 6 -8 27129.9
    -9 6 8 27008.1
    -9 -6 8 27015.1
    9 6 -7 24598.1
    -9 6 7 23883.8
    9 6 -7 23339.8
    -9 6 7 23016.5
    9 6 -6 373.936
    9 6 -6 353.56
    -9 6 6 635.474
    9 6 -5 14527.9
    9 6 -5 13639.8
    -9 6 5 14772.7
    9 6 -5 13590.1
    -9 6 5 14608
    9 -6 -5 13979.7
    9 -6 -4 3773.37
    9 6 -4 4601.61
    9 6 -4 4359.71
    -9 6 4 4839.35
    9 6 -4 4616.61
    -9 6 4 4358.77
    9 -6 -3 6.57027
    9 6 -3 -108.074
    9 6 -3 34.0647
    -9 6 3 -251.976
    -9 6 3 309.315
    9 6 -2 18000.9
    9 6 -2 18029
    -9 6 2 18499.9
    9 6 -2 17638.9
    -9 6 2 18315.3
    9 -6 -2 15481.2
    9 -6 -1 399.633
    9 6 -1 612.754
    9 6 -1 213.538
    -9 6 1 867.178
    9 6 0 19705.7
    9 6 0 18992.8
    -9 6 0 19091.5
    9 -6 0 17734.8
    9 6 1 12217.1
    9 6 1 12927
    9 6 1 12741.6
    9 -6 1 11520.8
    9 6 2 4988.78
    9 7 -5 4465.22
    9 7 -4 10.6449
    9 7 -3 3794.36
    9 7 -2 8512.63
    10 0 -12 25137.8
    10 0 -11 90.5985
    10 0 -10 25654.3
    10 0 -9 -294.966
    -10 0 9 -266.511
    10 0 -8 122.321
    -10 0 8 580.812
    -10 0 8 242.085
    10 0 -7 -454.35
    -10 0 7 226.944
    -10 0 7 -313.392
    -10 0 6 16409.7
    -10 0 6 16395.2
    10 0 -6 17255.4
    10 0 -5 -40.487
    -10 0 5 468.695
    -10 0 5 470.124
    -10 0 5 -371.783
    -10 0 4 29426.4
    -10 0 4 28680.3
    -10 0 4 30827.7
    10 0 -4 28455.6
    10 0 -3 83.2783
    -10 0 3 275.042
    -10 0 3 -424.963
    -10 0 2 16410.7
    10 0 -2 15262.2
    10 0 -1 153.873
    -10 0 1 -579.216
    -10 0 0 40273.9
    -10 0 0 39992.2
    10 0 0 39479.6
    -10 0 -1 573.74
    -10 0 -1 103.872
    -10 0 -2 3069.55
    -10 0 -2 2675.05
    -10 0 -3 -626.641
    -10 0 -3 262.237
    -10 0 -4 5754.47
    -10 1 12 5937.07
    10 1 -12 5911.49
    10 -1 -12 5604.94
    10 1 -11 -22.6355
    10 -1 -11 514.647
    -10 -1 11 741.422
    -10 1 11 625.278
    -10 1 10 9139.81
    10 1 -10 8652.64
    10 -1 -10 9041.29
    -10 -1 10 9573.59
    10 1 -9 732.421
    10 -1 -9 980.205
    -10 -1 9 666.795
    -10 1 9 673.587
    -10 1 8 10899.9
    10 1 -8 11593.3
    10 -1 -8 11576.9
    -10 1 7 19560.2
    -10 -1 7 20759.7
    -10 1 7 20736.4
    -10 1 7 19531.8
    10 1 -7 19988.4
    10 -1 -7 19387.1
    10 1 -6 3850.48
    -10 1 6 3883.67
    -10 1 6 3956.91
    -10 1 6 3589.71
    -10 -1 6 3838.73
    10 -1 -6 4513.57
    -10 1 5 37449.1
    -10 1 5 37744.3
    -10 -1 5 37130.4
    -10 1 5 37503.9
    10 1 -5 35866.3
    10 -1 -5 37761.9
    -10 -1 4 5585.32
    -10 1 4 5871.99
    -10 1 4 5687.73
    -10 -1 4 6626.55
    -10 1 4 5992.54
    10 1 -4 5390.49
    10 -1 -4 5765.65
    10 1 -3 398.111
    10 -1 -3 990.568
    -10 -1 3 1099.82
    -10 1 3 755.971
    -10 1 3 738.501
    -10 -1 2 40621.3
    -10 1 2 41365.1
    -10 1 2 39153.5
    10 -1 -2 38982
    -10 -1 1 4997.87
    -10 1 1 4696.98
    -10 1 1 4947.75
    10 -1 -1 5154.92
    10 -1 0 1787.15
    10 1 0 1600.63
    -10 -1 0 1643.29
    -10 1 0 1915.3
    -10 1 0 2004.63
    10 1 1 39783.7
    -10 -1 -1 42639.3
    -10 1 -1 42845.6
    -10 1 -1 41554.1
    10 -1 1 42237.7
    10 1 2 7763.35
    -10 -1 -2 8346.05
    -10 1 -2 8357.54
    -10 1 -2 8015.58
    10 -1 2 8359.01
    10 1 3 5583.96
    -10 -1 -3 6336.92
    -10 1 -3 6612.06
    -10 1 -3 5488.04
    10 -1 3 5392.88
    10 1 4 9662.58
    -10 1 -4 10554.7
    -10 1 -4 9566.46
    -10 2 11 5310.24
    -10 2 11 5518.8
    10 2 -11 5642.36
    10 -2 -11 5120.18
    -10 -2 11 6140.4
    -10 2 10 4918.4
    -10 2 10 4382.44
    10 2 -10 4395.81
    10 -2 -10 4517.98
    -10 -2 10 4873.2
    10 2 -9 910.179
    10 -2 -9 442.794
    -10 -2 9 212.516
    -10 2 9 152.509
    -10 2 9 639.798
    -10 2 9 377.528
    -10 2 8 10751
    -10 2 8 10140.9
    10 2 -8 10576.8
    10 -2 -8 9505.91
    -10 2 7 14498.8
    -10 2 7 14236.3
    -10 2 7 13217.4
    10 2 -7 12894.1
    10 -2 -7 13047.6
    10 -2 -6 2399.54
    -10 2 6 2063.09
    -10 2 6 1925.72
    -10 2 6 1685.79
    10 -2 -5 -142.808
    -10 2 5 168.705
    -10 2 5 153.99
    -10 2 5 501.01
    -10 2 4 3828.09
    -10 2 4 4785.85
    -10 2 4 4341.05
    10 -2 -4 3751.14
    10 -2 -3 471.313
    -10 2 3 387.592
    -10 2 3 -14.584
    -10 2 3 -30.5938
    10 -2 -2 659.317
    -10 2 2 498.138
    -10 2 2 437.501
    10 2 -1 25374.3
    -10 2 1 28243
    -10 2 1 29940.5
    10 -2 -1 28331
    10 -2 0 1405.69
    10 2 0 1376.62
    -10 2 0 1799.31
    -10 2 0 2217.42
    10 2 0 2023.81
    10 -2 1 652.087
    10 2 1 1122.02
    -10 2 -1 530.367
    -10 2 -1 362.825
    10 2 1 356.739
    10 -2 2 897.968
    10 2 2 521.885
    -10 2 -2 759.168
    -10 2 -2 1152.6
    10 2 2 491.901
    10 2 3 26334.1
    -10 2 -3 30400.2
    -10 2 -3 30128.1
    10 2 3 26727
    10 -2 3 28114.6
    10 2 4 1260.88
    -10 2 -4 2234.64
    -10 2 -4 2253.23
    -10 -3 11 218.165
    -10 3 11 430.083
    -10 3 10 7669.23
    -10 3 10 6103.07
    10 -3 -10 6623.4
    -10 -3 10 8388.37
    10 -3 -9 1531.38
    -10 -3 9 2555.9
    -10 3 9 1862.02
    -10 3 9 1934.67
    -10 3 8 11545.6
    -10 3 8 11958.3
    10 -3 -8 10872.8
    -10 3 7 7539.82
    -10 3 7 7654.28
    -10 3 7 7788.72
    10 -3 -7 6954.29
    -10 3 6 3829.42
    -10 3 6 3992.38
    -10 3 6 3891.84
    10 -3 -6 3273.99
    10 -3 -5 44.4081
    -10 3 5 271.096
    -10 3 5 146.776
    -10 3 5 -286.838
    -10 3 4 7287.81
    -10 3 4 8770.05
    -10 3 4 7783.77
    10 -3 -4 6370.88
    -10 3 3 63892.9
    -10 3 3 65543.1
    -10 3 3 65736.5
    10 -3 -3 65355
    -10 3 2 7651.35
    -10 3 2 8052.95
    -10 3 2 8963.67
    10 -3 -2 9671.25
    10 3 -1 16377.5
    -10 3 1 16743
    -10 3 1 15775.2
    -10 3 1 16574
    10 -3 -1 17032.2
    10 -3 0 2986.03
    -10 3 0 3352.36
    10 3 0 2089.39
    -10 3 0 2526.01
    -10 3 0 2638.24
    10 3 0 3134.28
    10 3 1 4530.25
    -10 3 -1 4642.27
    -10 3 -1 5240.54
    -10 3 -1 5561.01
    10 3 1 5110.74
    10 -3 1 4777.82
    10 3 2 7306.37
    -10 3 -2 9113.51
    -10 3 -2 9118.16
    -10 3 -2 8700.96
    10 3 2 8444.66
    10 -3 2 8291.35
    10 -3 3 330.718
    10 3 3 -128.723
    -10 3 -3 897.988
    -10 3 -3 434.555
    -10 3 -3 440.818
    -10 -4 10 314.666
    -10 4 10 634.532
    10 -4 -9 287.607
    -10 -4 9 49.6262
    -10 4 9 172.762
    -10 4 9 274.479
    -10 4 8 5251.44
    -10 4 8 5262.79
    10 -4 -8 5251.97
    10 -4 -7 50.0497
    10 4 -7 173.848
    -10 4 7 407.544
    -10 4 7 146.23
    10 -4 -6 291.431
    10 4 -6 363.463
    -10 4 6 -377.785
    -10 4 6 -97.5185
    -10 4 6 197.968
    -10 4 5 32509.7
    -10 4 5 33957
    -10 4 5 32845.9
    10 -4 -5 30297.7
    -10 4 4 16695.4
    -10 4 4 17086.4
    -10 4 4 17142.8
    10 -4 -4 16837.7
    -10 4 3 11673.3
    -10 4 3 12815.6
    -10 4 3 11632.5
    10 -4 -3 11683.5
    10 -4 -2 377.263
    10 4 -2 530.11
    -10 4 2 306.05
    -10 4 2 325.646
    -10 4 2 274.164
    10 4 -1 27176.2
    -10 4 1 29611
    -10 4 1 28337.5
    -10 4 1 29489.1
    10 -4 -1 27778.9
    10 4 0 7043.86
    -10 4 0 5650.05
    -10 4 0 6111.61
    -10 4 0 7183.01
    10 -4 0 6181.57
    10 4 1 12677.1
    -10 4 -1 14148.3
    -10 4 -1 13233.3
    -10 4 -1 13383.9
    10 4 1 13080.4
    10 -4 1 13752.7
    10 -4 2 274.709
    10 4 2 407.866
    -10 4 -2 441.835
    -10 4 -2 192.968
    10 4 2 851.364
    -10 -5 8 510.461
    -10 5 8 607.951
    -10 5 8 756.808
    -10 5 7 10664.5
    -10 5 7 10335.4
    10 -5 -7 9898.45
    -10 5 6 14521.1
    10 5 -6 13462.3
    -10 5 6 13933.2
    10 -5 -6 13845.6
    10 -5 -5 2294.1
    10 5 -5 2328.99
    -10 5 5 2594.37
    -10 5 5 3114.31
    10 -5 -4 -218.939
    -10 5 4 -103.994
    -10 5 4 -305.085
    10 -5 -3 -125.087
    -10 5 3 218.886
    -10 5 3 116.984
    -10 5 3 87.5153
    10 5 -2 3580.32
    -10 5 2 4144.26
    -10 5 2 3715.64
    -10 5 2 3285.38
    10 -5 -2 3430.51
    10 -5 -1 769.874
    10 5 -1 707.732
    -10 5 1 594.578
    -10 5 1 761.195
    10 5 0 28715.4
    -10 5 0 25935.4
    10 -5 0 26617.8
    11 0 -10 6033.38
    11 0 -9 255.42
    -11 0 8 2409.81
    11 0 -8 3470.86
    11 0 -7 49.1176
    -11 0 7 -68.3331
    11 0 -6 -133.953
    -11 0 6 340.508
    -11 0 6 -3.95243
    11 0 -5 -123.057
    -11 0 5 -27.0202
    -11 0 5 -402.498
    -11 0 4 27818.6
    -11 0 4 28267.2
    11 0 -4 28230.3
    11 0 -3 -145.142
    -11 0 3 371.406
    -11 0 3 -457.427
    -11 0 3 -187.16
    11 0 -2 397.855
    -11 0 2 429.807
    -11 0 2 757.039
    -11 0 1 46.2087
    -11 0 1 -150.635
    -11 0 0 16771.4
    -11 0 0 16723.3
    -11 0 -1 787.923
    -11 0 -1 366.911
    11 -1 -10 13007.3
    11 1 -9 902.799
    11 -1 -9 1113.96
    -11 1 9 819.834
    11 1 -8 2229.57
    11 -1 -8 2203.74
    -11 -1 8 1682.31
    -11 1 8 1741.4
    -11 1 7 44504.7
    11 1 -7 41704.9
    11 -1 -7 42491.6
    -11 1 6 7101.83
    -11 1 6 7490.21
    11 1 -6 6471.31
    11 -1 -6 7029.76
    -11 1 5 56737.5
    -11 -1 5 60078.1
    -11 1 5 59436.9
    -11 1 5 55940.5
    11 -1 -5 56008.9
    -11 1 4 8902.59
    -11 1 4 8971.82
    -11 -1 4 8242.63
    -11 1 4 8223.54
    11 -1 -4 7862.27
    -11 1 3 14117.3
    -11 1 3 14464.7
    -11 -1 3 14482.6
    -11 1 3 14030.8
    11 -1 -3 15286.1
    -11 1 2 42653.3
    -11 1 2 43118.1
    -11 1 2 43297.7
    11 -1 -2 43827.3
    -11 1 1 21722.2
    -11 1 1 24101.7
    11 -1 -1 21528.8
    11 -1 0 393.924
    -11 1 0 106.638
    -11 1 -1 27341.4
    -11 1 -1 25848.3
    -11 2 9 18022.7
    11 -2 -9 17931.2
    -11 -2 8 7474.13
    -11 2 8 7491.94
    11 -2 -8 7345.09
    11 -2 -7 2756.17
    -11 2 7 3104.7
    -11 2 7 2555.42
    11 -2 -6 1709.71
    -11 2 6 2160.87
    -11 2 6 1671.78
    -11 2 6 1849.79
    -11 2 5 28485.9
    -11 2 5 28278.6
    -11 2 5 26562
    11 -2 -5 28444.5
    11 -2 -4 1845.63
    -11 2 4 1833.51
    -11 2 4 1477.86
    -11 2 4 2177.6
    -11 2 3 7731.49
    -11 2 3 7722.24
    -11 2 3 8106.65
    11 -2 -3 7263.93
    11 -2 -2 424.227
    -11 2 2 136.909
    -11 2 2 358.389
    -11 2 2 -107.003
    -11 2 1 18165.6
    -11 2 1 17003.2
    -11 2 1 17748.2
    11 -2 -1 17725.2
    -11 2 0 -248.049
    -11 2 0 121.85
    -11 2 0 -101.829
    -11 2 -1 1737.47
    -11 2 -1 2188.81
    -11 2 -1 2746.27
    -11 -3 8 7829.24
    -11 3 8 7728.23
    11 -3 -8 6562.69
    11 -3 -7 92.3862
    -11 3 7 237.101
    -11 3 7 238.375
    -11 3 6 11820.1
    -11 3 6 11926.6
    -11 3 6 11783.1
    11 -3 -6 11009.1
    -11 3 5 1876.58
    -11 3 5 2613.81
    -11 3 5 2223.01
    -11 3 4 46792.9
    -11 3 4 49137.6
    -11 3 4 46979
    11 -3 -4 47534.6
    -11 3 3 19379
    -11 3 3 20585.5
    -11 3 3 18894.1
    11 -3 -3 19542
    -11 3 2 30093.3
    -11 3 2 29954
    -11 3 2 29279.6
    11 -3 -2 28214.8
    -11 3 1 24418.4
    -11 3 1 24906
    -11 3 1 24053.1
    11 -3 -1 25257.4
    -11 3 0 446.918
    -11 3 0 974.49
    -11 4 6 -456.384
    11 -4 -5 556.061
    -11 4 5 850.766
    -11 4 5 394.212
    11 -4 -4 1306.17
    -11 4 4 1184.18
    -11 4 4 1086.88
    -11 4 4 1025.11
    -11 4 3 10535.6
    -11 4 3 9110.97
    11 -4 -3 9665.44
_refine_special_details
;
Refinement of <i>F</i>^2^ against ALL reflections. The weighted <i>R</i>-factor
<i>wR</i> and goodness of fit <i>S</i> are based on <i>F</i>^2^, conventional
<i>R</i>-factors <i>R</i> are based on <i>F</i>, with <i>F</i> set to zero for
negative <i>F</i>^2^. The threshold expression of <i>F</i>^2^ >
\s(<i>F</i>^2^) is used only for calculating <i>R</i>-factors(gt) <i>etc</i>.
and is not relevant to the choice of reflections for refinement.
<i>R</i>-factors based on <i>F</i>^2^ are statistically about twice as large
as those based on <i>F</i>, and <i>R</i>- factors based on ALL data will be
even larger.
;
_reflns_number_total     2107
_reflns_number_gt     1911
_reflns_threshold_expression     I>2sigma(I)
_refine_ls_structure_factor_coef     Fsqd
_refine_ls_matrix_type     full
_refine_ls_R_factor_all     0.0428
_refine_ls_R_factor_gt     0.0383
_refine_ls_wR_factor_gt     0.0881
_refine_ls_wR_factor_ref     0.0916
_refine_ls_goodness_of_fit_ref     1.034
_refine_ls_restrained_S_all     1.034
_refine_ls_number_reflns     2107
_refine_ls_number_parameters     122
_refine_ls_number_restraints     0
_refine_ls_hydrogen_treatment     constr
_refine_ls_weighting_scheme     calc
_refine_ls_weighting_details
         'calc w=1/[\s^2^(Fo^2^)+(0.0344P)^2^+1.3398P] where P=(Fo^2^+2Fc^2^)/3'
_atom_sites_solution_hydrogens     geom
_atom_sites_solution_primary     direct
_atom_sites_solution_secondary     difmap
_refine_ls_shift/su_max     0.000
_refine_ls_shift/su_mean     0.000
_refine_diff_density_max     0.808
_refine_diff_density_min     -0.854
_refine_ls_extinction_method     none
_refine_ls_extinction_coef     ?
loop_
    _atom_type_symbol
    _atom_type_description
    _atom_type_scat_dispersion_real
    _atom_type_scat_dispersion_imag
    _atom_type_scat_source
    'C' 'C' 0.0181 0.0091
                         'International Tables Vol C Tables 4.2.6.8 and 6.1.1.4'
    'H' 'H' 0.0000 0.0000
                         'International Tables Vol C Tables 4.2.6.8 and 6.1.1.4'
    'Cl' 'Cl' 0.3639 0.7018
                         'International Tables Vol C Tables 4.2.6.8 and 6.1.1.4'
    'N' 'N' 0.0311 0.0180
                         'International Tables Vol C Tables 4.2.6.8 and 6.1.1.4'
    'O' 'O' 0.0492 0.0322
                         'International Tables Vol C Tables 4.2.6.8 and 6.1.1.4'
_computing_data_collection
;
<i>CrysAlis PRO</i> (Agilent, 2014)
;
_computing_cell_refinement
;
<i>CrysAlis PRO</i> (Agilent, 2014)
;
_computing_data_reduction
;
<i>CrysAlis PRO</i> (Agilent, 2014)
;
_computing_structure_solution
;
<i>SHELXS97</i> (Sheldrick, 2008)
;
_computing_structure_refinement
;
<i>SHELXL97</i> (Sheldrick, 2008)
;
_computing_molecular_graphics
;
<i>SHELXTL</i> (Sheldrick, 2008)
;
_computing_publication_material
;
<i>OLEX2</i> (Dolomanov <i>et al.</i>,  2009), <i>SHELXTL</i>
(Sheldrick, 2008),
<i>PLATON</i> (Spek, 2009) and <i>publCIF</i> (Westrip, 2010)
;
loop_
    _atom_site_type_symbol
    _atom_site_label
    _atom_site_fract_x
    _atom_site_fract_y
    _atom_site_fract_z
    _atom_site_U_iso_or_equiv
    _atom_site_adp_type
    _atom_site_calc_flag
    _atom_site_occupancy
    _atom_site_disorder_assembly
    _atom_site_disorder_group
    Cl Cl1 0.53986(5) 0.16195(6) 0.60806(5) 0.04006(18) Uani d 1 . .
    Cl Cl2 0.62278(7) -0.05527(9) 0.76920(6) 0.0651(3) Uani d 1 . .
    O O1 0.86608(14) -0.08510(15) 0.66082(12) 0.0292(3) Uani d 1 . .
    O O2 0.84614(15) 0.15792(15) 0.68081(12) 0.0308(3) Uani d 1 . .
    N N1 0.15036(16) -0.05351(17) 0.75375(12) 0.0202(3) Uani d 1 . .
    H H1A 0.0563 -0.0607 0.7230 0.024 Uiso calc 1 . .
    H H1B 0.1801 -0.1441 0.7822 0.024 Uiso calc 1 . .
    C C2 0.80092(19) 0.0312(2) 0.66498(14) 0.0216(4) Uani d 1 . .
    C C3 0.2208(2) -0.0234(2) 0.67193(15) 0.0268(4) Uani d 1 . .
    H H3 0.3218 -0.0050 0.7050 0.032 Uiso calc 1 . .
    C C6 0.1729(2) 0.0574(2) 0.83878(15) 0.0256(4) Uani d 1 . .
    H H6 0.1401 0.1563 0.8087 0.031 Uiso calc 1 . .
    C C4 0.1577(2) 0.1123(3) 0.61147(17) 0.0331(5) Uani d 1 . .
    H H4A 0.0568 0.0998 0.5855 0.050 Uiso calc 1 . .
    H H4B 0.1972 0.1253 0.5540 0.050 Uiso calc 1 . .
    H H4C 0.1785 0.1995 0.6558 0.050 Uiso calc 1 . .
    C C1 0.6441(2) 0.0036(2) 0.65013(17) 0.0291(5) Uani d 1 . .
    H H1 0.6122 -0.0772 0.5989 0.035 Uiso calc 1 . .
    C C7 0.0847(3) 0.0110(3) 0.90727(17) 0.0362(5) Uani d 1 . .
    H H7A -0.0130 0.0049 0.8669 0.054 Uiso calc 1 . .
    H H7B 0.0943 0.0840 0.9619 0.054 Uiso calc 1 . .
    H H7C 0.1158 -0.0858 0.9373 0.054 Uiso calc 1 . .
    C C5 0.2054(3) -0.1610(3) 0.60590(18) 0.0421(6) Uani d 1 . .
    H H5A 0.2486 -0.2451 0.6483 0.063 Uiso calc 1 . .
    H H5B 0.2513 -0.1450 0.5522 0.063 Uiso calc 1 . .
    H H5C 0.1065 -0.1815 0.5747 0.063 Uiso calc 1 . .
    C C8 0.3249(2) 0.0689(3) 0.8971(2) 0.0436(6) Uani d 1 . .
    H H8A 0.3593 -0.0283 0.9247 0.065 Uiso calc 1 . .
    H H8B 0.3363 0.1395 0.9533 0.065 Uiso calc 1 . .
    H H8C 0.3779 0.1029 0.8511 0.065 Uiso calc 1 . .
loop_
    _atom_site_aniso_label
    _atom_site_aniso_U_11
    _atom_site_aniso_U_22
    _atom_site_aniso_U_33
    _atom_site_aniso_U_12
    _atom_site_aniso_U_13
    _atom_site_aniso_U_23
    Cl1 0.0265(3) 0.0351(3) 0.0558(4) 0.0130(2) 0.0072(2) 0.0078(2)
    Cl2 0.0341(3) 0.0849(5) 0.0860(5) 0.0143(3) 0.0328(3) 0.0510(4)
    O1 0.0201(7) 0.0203(7) 0.0470(9) 0.0020(6) 0.0090(6) -0.0021(6)
    O2 0.0266(7) 0.0206(7) 0.0473(9) -0.0036(6) 0.0139(6) -0.0056(6)
    N1 0.0162(7) 0.0192(8) 0.0250(8) 0.0001(6) 0.0055(6) 0.0007(6)
    C2 0.0188(9) 0.0231(10) 0.0229(9) 0.0003(8) 0.0056(7) 0.0012(7)
    C3 0.0173(9) 0.0376(12) 0.0271(10) -0.0007(8) 0.0091(8) 0.0046(9)
    C6 0.0270(10) 0.0204(10) 0.0292(10) 0.0020(8) 0.0078(8) -0.0026(8)
    C4 0.0333(12) 0.0334(12) 0.0334(11) -0.0038(9) 0.0106(9) 0.0076(9)
    C1 0.0187(10) 0.0231(10) 0.0434(12) 0.0032(8) 0.0053(9) 0.0030(9)
    C7 0.0416(13) 0.0394(13) 0.0313(11) 0.0023(10) 0.0161(10) -0.0025(10)
    C5 0.0558(15) 0.0426(14) 0.0327(12) 0.0147(12) 0.0201(11) 0.0021(10)
    C8 0.0314(12) 0.0473(14) 0.0466(14) -0.0040(11) 0.0020(10) -0.0203(12)
_geom_special_details
;
All e.s.d.'s (except the e.s.d. in the dihedral angle between two l.s. planes)
are estimated using the full covariance matrix. The cell e.s.d.'s are taken
into account individually in the estimation of e.s.d.'s in distances, angles
and torsion angles; correlations between e.s.d.'s in cell parameters are only
used when they are defined by crystal symmetry. An approximate (isotropic)
treatment of cell e.s.d.'s is used for estimating e.s.d.'s involving l.s.
planes.
;
loop_
    _geom_bond_atom_site_label_1
    _geom_bond_atom_site_label_2
    _geom_bond_site_symmetry_2
    _geom_bond_distance
    _geom_bond_publ_flag
    Cl1 C1 . 1.771(2) ?
    Cl2 C1 . 1.780(2) ?
    O1 C2 . 1.248(2) ?
    O2 C2 . 1.230(2) ?
    N1 H1A . 0.9200 ?
    N1 H1B . 0.9200 ?
    N1 C3 . 1.505(2) ?
    N1 C6 . 1.503(2) ?
    C2 C1 . 1.548(3) ?
    C3 H3 . 1.0000 ?
    C3 C4 . 1.514(3) ?
    C3 C5 . 1.519(3) ?
    C6 H6 . 1.0000 ?
    C6 C7 . 1.516(3) ?
    C6 C8 . 1.511(3) ?
    C4 H4A . 0.9800 ?
    C4 H4B . 0.9800 ?
    C4 H4C . 0.9800 ?
    C1 H1 . 1.0000 ?
    C7 H7A . 0.9800 ?
    C7 H7B . 0.9800 ?
    C7 H7C . 0.9800 ?
    C5 H5A . 0.9800 ?
    C5 H5B . 0.9800 ?
    C5 H5C . 0.9800 ?
    C8 H8A . 0.9800 ?
    C8 H8B . 0.9800 ?
    C8 H8C . 0.9800 ?
loop_
    _geom_angle_atom_site_label_1
    _geom_angle_atom_site_label_2
    _geom_angle_atom_site_label_3
    _geom_angle_site_symmetry_1
    _geom_angle_site_symmetry_3
    _geom_angle
    _geom_angle_publ_flag
    H1A N1 H1B . . 107.3 ?
    C3 N1 H1A . . 108.1 ?
    C3 N1 H1B . . 108.1 ?
    C6 N1 H1A . . 108.1 ?
    C6 N1 H1B . . 108.1 ?
    C6 N1 C3 . . 116.92(15) ?
    O1 C2 C1 . . 112.56(16) ?
    O2 C2 O1 . . 128.50(18) ?
    O2 C2 C1 . . 118.92(17) ?
    N1 C3 H3 . . 108.9 ?
    N1 C3 C4 . . 109.89(16) ?
    N1 C3 C5 . . 107.58(17) ?
    C4 C3 H3 . . 108.9 ?
    C4 C3 C5 . . 112.62(18) ?
    C5 C3 H3 . . 108.9 ?
    N1 C6 H6 . . 108.7 ?
    N1 C6 C7 . . 107.75(16) ?
    N1 C6 C8 . . 111.19(16) ?
    C7 C6 H6 . . 108.7 ?
    C8 C6 H6 . . 108.7 ?
    C8 C6 C7 . . 111.81(19) ?
    C3 C4 H4A . . 109.5 ?
    C3 C4 H4B . . 109.5 ?
    C3 C4 H4C . . 109.5 ?
    H4A C4 H4B . . 109.5 ?
    H4A C4 H4C . . 109.5 ?
    H4B C4 H4C . . 109.5 ?
    Cl1 C1 Cl2 . . 109.02(12) ?
    Cl1 C1 H1 . . 108.8 ?
    Cl2 C1 H1 . . 108.8 ?
    C2 C1 Cl1 . . 113.38(14) ?
    C2 C1 Cl2 . . 107.99(14) ?
    C2 C1 H1 . . 108.8 ?
    C6 C7 H7A . . 109.5 ?
    C6 C7 H7B . . 109.5 ?
    C6 C7 H7C . . 109.5 ?
    H7A C7 H7B . . 109.5 ?
    H7A C7 H7C . . 109.5 ?
    H7B C7 H7C . . 109.5 ?
    C3 C5 H5A . . 109.5 ?
    C3 C5 H5B . . 109.5 ?
    C3 C5 H5C . . 109.5 ?
    H5A C5 H5B . . 109.5 ?
    H5A C5 H5C . . 109.5 ?
    H5B C5 H5C . . 109.5 ?
    C6 C8 H8A . . 109.5 ?
    C6 C8 H8B . . 109.5 ?
    C6 C8 H8C . . 109.5 ?
    H8A C8 H8B . . 109.5 ?
    H8A C8 H8C . . 109.5 ?
    H8B C8 H8C . . 109.5 ?
loop_
    _geom_torsion_atom_site_label_1
    _geom_torsion_atom_site_label_2
    _geom_torsion_atom_site_label_3
    _geom_torsion_atom_site_label_4
    _geom_torsion_site_symmetry_1
    _geom_torsion_site_symmetry_2
    _geom_torsion_site_symmetry_3
    _geom_torsion_site_symmetry_4
    _geom_torsion
    _geom_torsion_publ_flag
    O1 C2 C1 Cl1 . . . . -157.58(15) ?
    O1 C2 C1 Cl2 . . . . 81.51(19) ?
    O2 C2 C1 Cl1 . . . . 23.8(2) ?
    O2 C2 C1 Cl2 . . . . -97.11(19) ?
    C3 N1 C6 C7 . . . . 175.93(16) ?
    C3 N1 C6 C8 . . . . -61.2(2) ?
    C6 N1 C3 C4 . . . . -67.1(2) ?
    C6 N1 C3 C5 . . . . 169.99(17) ?
loop_
    _geom_hbond_atom_site_label_D
    _geom_hbond_atom_site_label_H
    _geom_hbond_atom_site_label_A
    _geom_hbond_site_symmetry_A
    _geom_hbond_distance_DH
    _geom_hbond_distance_HA
    _geom_hbond_distance_DA
    _geom_hbond_angle_DHA
    N1 H1A O1 1_455 0.92 1.87 2.788(2) 177.3
    N1 H1B O2 2_646 0.92 1.90 2.757(2) 154.2
    C6 H6 O1 2_656 1.00 2.38 3.258(2) 146.0
_iucr_refine_instructions_details
;
TITL DADA_2 in P21/c #14
REM reset to P21/c #14
CELL 1.54184 10.0272 9.04914 13.64964 90 106.4331 90
ZERR 4 0.00021 0.00017 0.0003 0 0.0022 0
LATT 1
SYMM -X,0.5+Y,0.5-Z
SFAC C H Cl N O
UNIT 32 68 8 4 8
EQIV $1 -1+X,+Y,+Z
EQIV $2 1-X,-0.5+Y,1.5-Z
EQIV $3 1-X,-Y,1-Z
EQIV $4 1-X,0.5+Y,1.5-Z
L.S. 40
PLAN  20
TEMP -153.2(1)
HTAB C4 Cl2_$4
HTAB C6 O1_$4
HTAB C1 Cl1_$3
HTAB N1 O2_$2
HTAB N1 O1_$1
HTAB
BOND
MORE -1
BOND $H
CONF
fmap 2
acta
REM <olex2.extras>
REM <HklSrc "%.\\DADA_2.hkl">
REM </olex2.extras>
WGHT    0.034400    1.339800
FVAR       8.79901
CL1   3    0.539858    0.161950    0.608057    11.00000    0.02654    0.03515 =
         0.05576    0.00778    0.00718    0.01304
CL2   3    0.622780   -0.055274    0.769200    11.00000    0.03413    0.08490 =
         0.08605    0.05101    0.03280    0.01429
O1    5    0.866077   -0.085105    0.660820    11.00000    0.02009    0.02030 =
         0.04696   -0.00210    0.00900    0.00197
O2    5    0.846137    0.157922    0.680809    11.00000    0.02656    0.02064 =
         0.04729   -0.00561    0.01390   -0.00356
N1    4    0.150359   -0.053510    0.753749    11.00000    0.01621    0.01921 =
         0.02503    0.00073    0.00549    0.00008
AFIX  23
H1A   2    0.056271   -0.060722    0.723014    11.00000   -1.20000
H1B   2    0.180077   -0.144139    0.782161    11.00000   -1.20000
AFIX   0
C2    1    0.800924    0.031158    0.664980    11.00000    0.01876    0.02307 =
         0.02289    0.00120    0.00561    0.00034
C3    1    0.220753   -0.023406    0.671930    11.00000    0.01735    0.03763 =
         0.02712    0.00460    0.00910   -0.00067
AFIX  13
H3    2    0.321837   -0.004953    0.704970    11.00000   -1.20000
AFIX   0
C6    1    0.172858    0.057449    0.838779    11.00000    0.02700    0.02037 =
         0.02922   -0.00261    0.00778    0.00203
AFIX  13
H6    2    0.140128    0.156278    0.808682    11.00000   -1.20000
AFIX   0
C4    1    0.157742    0.112274    0.611467    11.00000    0.03335    0.03336 =
         0.03335    0.00764    0.01055   -0.00376
AFIX 137
H4A   2    0.056768    0.099848    0.585477    11.00000   -1.50000
H4B   2    0.197150    0.125327    0.554015    11.00000   -1.50000
H4C   2    0.178526    0.199462    0.655777    11.00000   -1.50000
AFIX   0
C1    1    0.644126    0.003611    0.650133    11.00000    0.01875    0.02310 =
         0.04344    0.00298    0.00531    0.00325
AFIX  13
H1    2    0.612172   -0.077223    0.598899    11.00000   -1.20000
AFIX   0
C7    1    0.084696    0.011033    0.907274    11.00000    0.04156    0.03943 =
         0.03127   -0.00248    0.01606    0.00226
AFIX 137
H7A   2   -0.012976    0.004921    0.866923    11.00000   -1.50000
H7B   2    0.094327    0.083989    0.961900    11.00000   -1.50000
H7C   2    0.115763   -0.085808    0.937263    11.00000   -1.50000
AFIX   0
C5    1    0.205446   -0.160971    0.605902    11.00000    0.05584    0.04260 =
         0.03266    0.00207    0.02014    0.01475
AFIX 137
H5A   2    0.248648   -0.245144    0.648260    11.00000   -1.50000
H5B   2    0.251265   -0.145031    0.552172    11.00000   -1.50000
H5C   2    0.106549   -0.181494    0.574676    11.00000   -1.50000
AFIX   0
C8    1    0.324940    0.068896    0.897112    11.00000    0.03144    0.04733 =
         0.04661   -0.02029    0.00204   -0.00399
AFIX 137
H8A   2    0.359251   -0.028282    0.924730    11.00000   -1.50000
H8B   2    0.336257    0.139478    0.953330    11.00000   -1.50000
H8C   2    0.377946    0.102916    0.851108    11.00000   -1.50000
HKLF 4
REM  DADA_2 in P21/c #14
REM R1 =  0.0383 for   1911 Fo > 4sig(Fo)  and  0.0428 for all   2107 data
REM    122 parameters refined using      0 restraints
END
WGHT      0.0344      1.3457
REM Highest difference peak  0.808,  deepest hole -0.854,  1-sigma level  0.051
Q1    1   0.5915 -0.1256  0.7186  11.00000  0.05    0.81
Q2    1   0.7239  0.0172  0.6573  11.00000  0.05    0.24
Q3    1   0.5604  0.1777  0.6708  11.00000  0.05    0.23
Q4    1   0.2510  0.0500  0.8662  11.00000  0.05    0.18
Q5    1   0.3345 -0.0101  0.9378  11.00000  0.05    0.18
Q6    1   0.1637  0.0055  0.7993  11.00000  0.05    0.18
Q7    1   0.1344  0.0405  0.8773  11.00000  0.05    0.17
Q8    1   0.1944  0.0389  0.6468  11.00000  0.05    0.16
;
